# Supplementary material for: Ethyl 3-[2-(3,4-dimeth­oxy­benz­yl)-1-phenyl­sulfonyl-1H-indol-3-yl]acrylate chloro­form hemisolvate
Source: Acta Crystallogr Sect E Struct Rep Online. 2011 May 20;67(Pt 6):o1460–1. doi: 10.1107/S1600536811017740 (PMC3120582; doi:10.1107/S1600536811017740)
Supplement: Supplementary file 1 [file e-67-o1460-sup1.cif]

##############################################################################
#                                                                            #
# This CIF contains the data in a paper accepted for publication in          #
# Acta Crystallographica Section E. It conforms to the requirements of       #
# Notes for Authors for Acta Crystallographica Section E, and has been       #
# peer reviewed under the auspices of the IUCr Commission on Journals.       #
#                                                                            #
# Full details of the Crystallographic Information File format               #
# are given in the paper "The Crystallographic Information File (CIF):       #
# a New Standard Archive File for Crystallography" by S. R. Hall, F. H.      #
# Allen and I. D. Brown [Acta Cryst. (1991), A47, 655-685].                  #
#                                                                            #
# The current version of the core CIF dictionary is obtainable from          #
# ftp://ftp.iucr.org/pub/cif_core.dic.                                       #
#                                                                            #
# Software is freely available for graphical display of the structure(s)     #
# in this CIF. For information consult the CIF software page                 #
# http://www.iucr.org/resources/cif/software.                                #
#                                                                            #
# This file may be used for bona fide research purposes within the           #
# scientific community so long as proper attribution is given to the journal # 
# article from which it was obtained.                                        #
#                                                                            #
##############################################################################
data_global
_audit_creation_method     SHELXL-97
_journal_date_recd_electronic     2011-04-04
_journal_date_accepted     2011-05-11
_journal_name_full     'Acta Crystallographica, Section E'
_journal_year     2011
_journal_volume     67
_journal_issue      6
_journal_page_first     o1460
_journal_page_last     o1461
_journal_paper_category     QO
_journal_coeditor_code     BT5508
_publ_contact_author_name     ' M.N. Ponnuswamy '
_publ_contact_author_address
;   Centre of Advanced Study in Crystallography and Biophysics
    University of Madras
    Guindy Campus
    Chennai - 600 025
    India
;
_publ_contact_author_email     'mnpsy2004@yahoo.com'
_publ_contact_author_fax     '+9144 22352494'
_publ_contact_author_phone     '+9144 22300122'
_publ_section_title
;
Ethyl 3-[2-(3,4-dimethoxybenzyl)-1-phenylsulfonyl-1<i>H</i>-indol-3-yl]acrylate
chloroform hemisolvate
;
loop_
    _publ_author_name
    _publ_author_address
    'M. Thenmozhi'
;
    Centre of Advanced Study in Crystallography and Biophysics
    University of Madras
    Guindy Campus
    Chennai 600 025
    India
;
    'T. Kavitha'
;
    Centre of Advanced Study in Crystallography and Biophysics
    University of Madras
    Guindy Campus
    Chennai 600 025
    India
;
    'V. Dhayalan'
;
     Department of Organic Chemistry
     University of Madras
     Guindy Campus
     Chennai 600 025
     India
;
    'A. K. Mohanakrishnan'
;
     Department of Organic Chemistry
     University of Madras
     Guindy Campus
     Chennai 600 025
     India
;
    'M. N. Ponnuswamy'
;
    Centre of Advanced Study in Crystallography and Biophysics
    University of Madras
    Guindy Campus
    Chennai 600 025
    India
;
data_I
_audit_creation_method     SHELXL-97
_chemical_name_systematic
;
Ethyl
3-[2-(3,4-dimethoxybenzyl)-1-phenylsulfonyl-1<i>H</i>-indol-3-yl]prop-2-enoate
chloroform hemisolvate
;
_chemical_name_common
;
Ethyl
3-[2-(3,4-dimethoxybenzyl)-1-phenylsulfonyl-1<i>H</i>-indol-3-yl]acrylate
chloroform hemisolvate
;
_chemical_formula_moiety     'C28 H27 N O6 S, 0.5(C H Cl3)'
_chemical_formula_sum     'C28.5 H27.5 Cl1.5 N1 O6 S1'
_chemical_formula_iupac     'C28 H27 N O6 S, 0.5C H Cl3'
_chemical_formula_weight     565.25
_chemical_melting_point     ?
_symmetry_cell_setting     triclinic
_symmetry_space_group_name_H-M     'P -1'
_symmetry_space_group_name_Hall     '-P 1'
loop_
    _symmetry_equiv_pos_as_xyz
    'x, y, z'
    '-x, -y, -z'
_cell_length_a     10.2154(3)
_cell_length_b     12.0504(4)
_cell_length_c     12.6310(4)
_cell_angle_alpha     70.602(2)
_cell_angle_beta     69.6130(10)
_cell_angle_gamma     77.056(2)
_cell_volume     1364.39(7)
_cell_formula_units_Z     2
_cell_measurement_reflns_used     10612
_cell_measurement_theta_min     1.79
_cell_measurement_theta_max     34.36
_cell_measurement_temperature     293(2)
_exptl_crystal_description     Block
_exptl_crystal_colour     Yellow
_exptl_crystal_size_max     0.30
_exptl_crystal_size_mid     0.25
_exptl_crystal_size_min     0.20
_exptl_crystal_density_diffrn     1.376
_exptl_crystal_density_meas     ?
_exptl_crystal_density_method     'not measured'
_exptl_crystal_F_000     590
_exptl_absorpt_coefficient_mu     0.309
_exptl_absorpt_correction_type     multi-scan
_exptl_absorpt_process_details     '(SADABS; Sheldrick, 2001)'
_exptl_absorpt_correction_T_min     0.9130
_exptl_absorpt_correction_T_max     0.9408
_exptl_special_details
;
;
_diffrn_ambient_temperature     293(2)
_diffrn_radiation_type     MoK\a
_diffrn_radiation_wavelength     0.71073
_diffrn_radiation_source     'fine-focus sealed tube'
_diffrn_radiation_monochromator     graphite
_diffrn_measurement_device_type     'Bruker Kappa APEXII area-detector'
_diffrn_measurement_method     '\w and \f'
_diffrn_detector_area_resol_mean     ?
_diffrn_reflns_number     38797
_diffrn_reflns_av_R_equivalents     0.0264
_diffrn_reflns_av_sigmaI/netI     0.0266
_diffrn_reflns_theta_min     1.79
_diffrn_reflns_theta_max     34.36
_diffrn_reflns_theta_full     25.00
_diffrn_measured_fraction_theta_max     0.928
_diffrn_measured_fraction_theta_full     0.999
_diffrn_reflns_limit_h_min     -15
_diffrn_reflns_limit_h_max     16
_diffrn_reflns_limit_k_min     -18
_diffrn_reflns_limit_k_max     18
_diffrn_reflns_limit_l_min     -18
_diffrn_reflns_limit_l_max     19
_diffrn_standards_number     0
_diffrn_standards_interval_count     .
_diffrn_standards_interval_time     .
_diffrn_standards_decay_%     ?
_refine_special_details
;
Refinement of <i>F</i>^2^ against ALL reflections. The weighted <i>R</i>-factor
<i>wR</i> and goodness of fit <i>S</i> are based on <i>F</i>^2^, conventional
<i>R</i>-factors <i>R</i> are based on <i>F</i>, with <i>F</i> set to zero for
negative <i>F</i>^2^. The threshold expression of <i>F</i>^2^ >
\s(<i>F</i>^2^) is used only for calculating <i>R</i>-factors(gt) <i>etc</i>.
and is not relevant to the choice of reflections for refinement.
<i>R</i>-factors based on <i>F</i>^2^ are statistically about twice as large
as those based on <i>F</i>, and <i>R</i>- factors based on ALL data will be
even larger.
;
_reflns_number_total     10612
_reflns_number_gt     7709
_reflns_threshold_expression     I>2\s(I)
_refine_ls_structure_factor_coef     Fsqd
_refine_ls_matrix_type     full
_refine_ls_R_factor_all     0.0790
_refine_ls_R_factor_gt     0.0556
_refine_ls_wR_factor_gt     0.1636
_refine_ls_wR_factor_ref     0.1890
_refine_ls_goodness_of_fit_ref     1.035
_refine_ls_restrained_S_all     1.085
_refine_ls_number_reflns     10612
_refine_ls_number_parameters     364
_refine_ls_number_restraints     27
_refine_ls_hydrogen_treatment     constr
_refine_ls_weighting_scheme     calc
_refine_ls_weighting_details
         'calc w=1/[\s^2^(Fo^2^)+(0.1059P)^2^+0.3616P] where P=(Fo^2^+2Fc^2^)/3'
_atom_sites_solution_hydrogens     geom
_atom_sites_solution_primary     direct
_atom_sites_solution_secondary     difmap
_refine_ls_shift/su_max     0.005
_refine_ls_shift/su_mean     0.000
_refine_diff_density_max     0.727
_refine_diff_density_min     -0.457
_refine_ls_extinction_method     none
_refine_ls_extinction_coef     ?
loop_
    _atom_type_symbol
    _atom_type_description
    _atom_type_scat_dispersion_real
    _atom_type_scat_dispersion_imag
    _atom_type_scat_source
    'C' 'C' 0.0033 0.0016
                         'International Tables Vol C Tables 4.2.6.8 and 6.1.1.4'
    'H' 'H' 0.0000 0.0000
                         'International Tables Vol C Tables 4.2.6.8 and 6.1.1.4'
    'N' 'N' 0.0061 0.0033
                         'International Tables Vol C Tables 4.2.6.8 and 6.1.1.4'
    'O' 'O' 0.0106 0.0060
                         'International Tables Vol C Tables 4.2.6.8 and 6.1.1.4'
    'S' 'S' 0.1246 0.1234
                         'International Tables Vol C Tables 4.2.6.8 and 6.1.1.4'
    'Cl' 'Cl' 0.1484 0.1585
                         'International Tables Vol C Tables 4.2.6.8 and 6.1.1.4'
_computing_data_collection     'APEX2 (Bruker, 2004)'
_computing_cell_refinement     'SAINT (Bruker, 2004)'
_computing_data_reduction     'SAINT (Bruker, 2004)'
_computing_structure_solution     'SHELXS97 (Sheldrick, 2008)'
_computing_structure_refinement     'SHELXS97 (Sheldrick, 2008)'
_computing_molecular_graphics     'ORTEP-3 (Farrugia, 1997)'
_computing_publication_material
                            'SHELXL97 (Sheldrick, 2008) and PLATON (Spek, 2009)'
loop_
    _atom_site_type_symbol
    _atom_site_label
    _atom_site_fract_x
    _atom_site_fract_y
    _atom_site_fract_z
    _atom_site_U_iso_or_equiv
    _atom_site_adp_type
    _atom_site_calc_flag
    _atom_site_refinement_flags
    _atom_site_occupancy
    _atom_site_symmetry_multiplicity
    _atom_site_disorder_assembly
    _atom_site_disorder_group
    C C2 0.72857(13) 0.61852(12) 0.05863(12) 0.0264(2) Uani d . 1 1 . .
    C C3 0.81718(13) 0.63351(12) -0.05351(12) 0.0274(2) Uani d . 1 1 . .
    C C4 0.95289(13) 0.65050(12) -0.05427(12) 0.0263(2) Uani d . 1 1 . .
    C C5 1.07996(14) 0.66763(13) -0.14331(13) 0.0315(3) Uani d . 1 1 . .
    H H5 1.0889 0.6670 -0.2189 0.038 Uiso calc R 1 1 . .
    C C6 1.19275(15) 0.68563(15) -0.11662(15) 0.0364(3) Uani d . 1 1 . .
    H H6 1.2784 0.6974 -0.1750 0.044 Uiso calc R 1 1 . .
    C C7 1.17913(15) 0.68629(15) -0.00368(16) 0.0379(3) Uani d . 1 1 . .
    H H7 1.2559 0.7000 0.0116 0.045 Uiso calc R 1 1 . .
    C C8 1.05530(15) 0.66722(15) 0.08678(14) 0.0356(3) Uani d . 1 1 . .
    H H8 1.0476 0.6666 0.1625 0.043 Uiso calc R 1 1 . .
    C C9 0.94241(13) 0.64898(12) 0.05935(12) 0.0279(2) Uani d . 1 1 . .
    C C10 0.70544(17) 0.78432(16) 0.26272(14) 0.0377(3) Uani d . 1 1 . .
    C C11 0.5742(2) 0.84292(17) 0.25639(15) 0.0432(4) Uani d . 1 1 . .
    H H11 0.5084 0.8035 0.2523 0.052 Uiso calc R 1 1 . .
    C C12 0.5421(3) 0.9606(2) 0.2561(2) 0.0574(5) Uani d . 1 1 . .
    H H12 0.4541 1.0006 0.2523 0.069 Uiso calc R 1 1 . .
    C C13 0.6404(3) 1.0186(2) 0.2616(3) 0.0744(8) Uani d . 1 1 . .
    H H13 0.6187 1.0980 0.2609 0.089 Uiso calc R 1 1 . .
    C C14 0.7695(3) 0.9599(3) 0.2680(3) 0.0806(9) Uani d . 1 1 . .
    H H14 0.8348 0.9999 0.2720 0.097 Uiso calc R 1 1 . .
    C C15 0.8049(2) 0.8418(2) 0.2685(2) 0.0587(6) Uani d . 1 1 . .
    H H15 0.8931 0.8022 0.2727 0.070 Uiso calc R 1 1 . .
    C C16 0.58220(13) 0.58587(12) 0.10469(13) 0.0292(3) Uani d . 1 1 . .
    H H16A 0.5727 0.5253 0.1792 0.035 Uiso calc R 1 1 . .
    H H16B 0.5688 0.5514 0.0504 0.035 Uiso calc R 1 1 . .
    C C17 0.46644(13) 0.68702(12) 0.12265(12) 0.0269(2) Uani d . 1 1 . .
    C C18 0.47327(14) 0.79830(13) 0.04363(13) 0.0312(3) Uani d . 1 1 . .
    H H18 0.5530 0.8133 -0.0208 0.037 Uiso calc R 1 1 . .
    C C19 0.36222(16) 0.88845(13) 0.05909(14) 0.0347(3) Uani d . 1 1 . .
    H H19 0.3682 0.9628 0.0047 0.042 Uiso calc R 1 1 . .
    C C20 0.24365(15) 0.86818(14) 0.15431(15) 0.0350(3) Uani d . 1 1 . .
    C C21 0.23710(14) 0.75648(14) 0.23783(13) 0.0326(3) Uani d . 1 1 . .
    C C22 0.34699(14) 0.66710(13) 0.22105(12) 0.0296(3) Uani d . 1 1 . .
    H H22 0.3417 0.5928 0.2756 0.036 Uiso calc R 1 1 . .
    C C23 0.1240(3) 1.0559(2) 0.0848(3) 0.0857(10) Uani d . 1 1 . .
    H H23A 0.1932 1.1019 0.0787 0.129 Uiso calc R 1 1 . .
    H H23B 0.0323 1.1002 0.1029 0.129 Uiso calc R 1 1 . .
    H H23C 0.1440 1.0385 0.0115 0.129 Uiso calc R 1 1 . .
    C C24 0.1089(2) 0.6366(2) 0.42176(19) 0.0577(5) Uani d . 1 1 . .
    H H24A 0.1140 0.5729 0.3903 0.087 Uiso calc R 1 1 . .
    H H24B 0.0213 0.6415 0.4826 0.087 Uiso calc R 1 1 . .
    H H24C 0.1855 0.6224 0.4539 0.087 Uiso calc R 1 1 . .
    C C25 0.79102(15) 0.63214(13) -0.15877(13) 0.0311(3) Uani d . 1 1 . .
    H H25 0.8700 0.6102 -0.2158 0.037 Uiso calc R 1 1 . .
    C C26 0.67095(15) 0.65761(15) -0.18607(13) 0.0342(3) Uani d . 1 1 . .
    H H26 0.5864 0.6751 -0.1316 0.041 Uiso calc R 1 1 . .
    C C27 0.67332(16) 0.65776(16) -0.30294(13) 0.0358(3) Uani d . 1 1 . .
    C C28 0.5395(2) 0.6890(3) -0.43115(17) 0.0634(6) Uani d . 1 1 . .
    H H28A 0.5753 0.6117 -0.4448 0.076 Uiso calc R 1 1 . .
    H H28B 0.5976 0.7465 -0.4927 0.076 Uiso calc R 1 1 . .
    C C29 0.3931(3) 0.7211(3) -0.4337(2) 0.0673(7) Uani d . 1 1 . .
    H H29A 0.3356 0.6655 -0.3710 0.101 Uiso calc R 1 1 . .
    H H29B 0.3881 0.7196 -0.5077 0.101 Uiso calc R 1 1 . .
    H H29C 0.3599 0.7993 -0.4242 0.101 Uiso calc R 1 1 . .
    N N1 0.80387(12) 0.62707(11) 0.13020(10) 0.0292(2) Uani d . 1 1 . .
    O O1 0.61261(13) 0.58330(11) 0.31986(10) 0.0420(3) Uani d . 1 1 . .
    O O2 0.85541(15) 0.58180(14) 0.31850(11) 0.0509(3) Uani d . 1 1 . .
    O O3 0.12766(14) 0.94873(12) 0.17533(14) 0.0550(4) Uani d . 1 1 . .
    O O4 0.11775(12) 0.74569(12) 0.33019(12) 0.0468(3) Uani d . 1 1 . .
    O O7 0.77576(14) 0.63380(17) -0.37800(13) 0.0608(4) Uani d . 1 1 . .
    O O8 0.54527(12) 0.68657(14) -0.31723(10) 0.0482(3) Uani d . 1 1 . .
    S S1 0.74189(4) 0.63276(4) 0.26998(3) 0.03379(10) Uani d . 1 1 . .
    C C30 1.0269(8) -0.0254(6) 0.4558(6) 0.113(3) Uani d PDU 0.50 1 . .
    H H30A 1.0428 -0.0660 0.3979 0.136 Uiso d PR 0.50 1 . .
    Cl Cl1 0.9317(6) 0.1115(4) 0.4302(5) 0.199(2) Uani d PDU 0.50 1 . .
    Cl Cl2 0.9683(8) -0.1068(4) 0.5950(4) 0.223(3) Uani d PDU 0.50 1 . .
    Cl Cl3 1.1858(5) 0.0222(6) 0.4566(6) 0.241(2) Uani d PDU 0.50 1 . .
loop_
    _atom_site_aniso_label
    _atom_site_aniso_U_11
    _atom_site_aniso_U_22
    _atom_site_aniso_U_33
    _atom_site_aniso_U_12
    _atom_site_aniso_U_13
    _atom_site_aniso_U_23
    C2 0.0239(5) 0.0266(6) 0.0284(6) -0.0029(4) -0.0068(4) -0.0083(5)
    C3 0.0237(5) 0.0287(6) 0.0294(6) -0.0024(4) -0.0067(4) -0.0093(5)
    C4 0.0233(5) 0.0246(6) 0.0297(6) -0.0015(4) -0.0063(4) -0.0084(5)
    C5 0.0256(6) 0.0342(7) 0.0311(6) -0.0035(5) -0.0032(5) -0.0102(5)
    C6 0.0237(6) 0.0394(8) 0.0433(8) -0.0042(5) -0.0032(5) -0.0149(6)
    C7 0.0250(6) 0.0452(8) 0.0483(9) -0.0049(5) -0.0097(6) -0.0199(7)
    C8 0.0286(6) 0.0450(8) 0.0383(8) -0.0033(5) -0.0102(5) -0.0186(6)
    C9 0.0242(5) 0.0283(6) 0.0311(6) -0.0017(4) -0.0072(4) -0.0102(5)
    C10 0.0395(7) 0.0459(8) 0.0285(7) -0.0127(6) -0.0010(5) -0.0162(6)
    C11 0.0526(9) 0.0454(9) 0.0356(8) -0.0058(7) -0.0139(7) -0.0158(7)
    C12 0.0707(13) 0.0472(11) 0.0538(12) -0.0002(9) -0.0168(10) -0.0197(9)
    C13 0.0876(18) 0.0528(13) 0.0797(18) -0.0212(12) 0.0009(14) -0.0335(12)
    C14 0.0689(15) 0.0828(18) 0.102(2) -0.0386(14) 0.0080(14) -0.0570(17)
    C15 0.0406(9) 0.0773(15) 0.0694(14) -0.0203(9) 0.0008(8) -0.0441(12)
    C16 0.0246(5) 0.0294(6) 0.0327(6) -0.0057(4) -0.0051(5) -0.0095(5)
    C17 0.0223(5) 0.0303(6) 0.0278(6) -0.0055(4) -0.0055(4) -0.0081(5)
    C18 0.0268(6) 0.0339(7) 0.0293(6) -0.0069(5) -0.0041(5) -0.0066(5)
    C19 0.0325(6) 0.0293(7) 0.0364(7) -0.0056(5) -0.0072(5) -0.0038(5)
    C20 0.0287(6) 0.0310(7) 0.0409(8) -0.0015(5) -0.0059(5) -0.0104(6)
    C21 0.0250(6) 0.0362(7) 0.0332(7) -0.0061(5) -0.0021(5) -0.0104(6)
    C22 0.0260(5) 0.0300(6) 0.0296(6) -0.0064(4) -0.0052(5) -0.0055(5)
    C23 0.0520(12) 0.0391(11) 0.113(2) 0.0090(9) 0.0024(13) 0.0079(12)
    C24 0.0444(9) 0.0549(11) 0.0452(10) -0.0098(8) 0.0117(8) -0.0017(8)
    C25 0.0298(6) 0.0364(7) 0.0278(6) -0.0047(5) -0.0068(5) -0.0110(5)
    C26 0.0302(6) 0.0446(8) 0.0295(6) -0.0017(5) -0.0078(5) -0.0156(6)
    C27 0.0322(6) 0.0477(8) 0.0293(7) -0.0073(6) -0.0066(5) -0.0141(6)
    C28 0.0493(10) 0.116(2) 0.0294(8) -0.0157(11) -0.0110(7) -0.0228(10)
    C29 0.0630(13) 0.103(2) 0.0438(11) -0.0165(13) -0.0262(10) -0.0151(12)
    N1 0.0253(5) 0.0349(6) 0.0271(5) -0.0041(4) -0.0054(4) -0.0106(4)
    O1 0.0429(6) 0.0477(7) 0.0297(5) -0.0165(5) -0.0017(4) -0.0060(5)
    O2 0.0485(7) 0.0687(9) 0.0352(6) -0.0030(6) -0.0203(5) -0.0084(6)
    O3 0.0369(6) 0.0367(6) 0.0681(9) 0.0056(5) 0.0009(6) -0.0092(6)
    O4 0.0319(5) 0.0444(7) 0.0440(7) -0.0035(5) 0.0078(5) -0.0077(5)
    O7 0.0395(7) 0.1053(13) 0.0413(7) -0.0004(7) -0.0046(5) -0.0383(8)
    O8 0.0346(6) 0.0831(10) 0.0283(5) -0.0080(6) -0.0089(4) -0.0174(6)
    S1 0.03402(18) 0.0409(2) 0.02481(17) -0.00679(14) -0.00670(12) -0.00787(14)
    C30 0.145(6) 0.099(5) 0.098(5) 0.038(4) -0.053(4) -0.047(4)
    Cl1 0.273(5) 0.147(3) 0.235(5) 0.091(3) -0.201(5) -0.071(3)
    Cl2 0.327(6) 0.129(3) 0.147(3) -0.070(4) 0.001(4) -0.003(2)
    Cl3 0.162(3) 0.292(6) 0.246(5) 0.010(4) -0.066(3) -0.065(4)
_geom_special_details
;
All e.s.d.'s (except the e.s.d. in the dihedral angle between two l.s. planes)
are estimated using the full covariance matrix. The cell e.s.d.'s are taken
into account individually in the estimation of e.s.d.'s in distances, angles
and torsion angles; correlations between e.s.d.'s in cell parameters are only
used when they are defined by crystal symmetry. An approximate (isotropic)
treatment of cell e.s.d.'s is used for estimating e.s.d.'s involving l.s.
planes.
;
loop_
    _geom_bond_atom_site_label_1
    _geom_bond_atom_site_label_2
    _geom_bond_site_symmetry_2
    _geom_bond_distance
    _geom_bond_publ_flag
    C2 C3 . 1.3669(19) ?
    C2 N1 . 1.4146(17) ?
    C2 C16 . 1.4948(17) ?
    C3 C4 . 1.4424(17) ?
    C3 C25 . 1.4503(19) ?
    C4 C5 . 1.3932(18) ?
    C4 C9 . 1.3956(19) ?
    C5 C6 . 1.385(2) ?
    C5 H5 . 0.9300 ?
    C6 C7 . 1.387(2) ?
    C6 H6 . 0.9300 ?
    C7 C8 . 1.381(2) ?
    C7 H7 . 0.9300 ?
    C8 C9 . 1.3931(19) ?
    C8 H8 . 0.9300 ?
    C9 N1 . 1.4148(17) ?
    C10 C11 . 1.384(3) ?
    C10 C15 . 1.385(2) ?
    C10 S1 . 1.7581(18) .
    C11 C12 . 1.381(3) ?
    C11 H11 . 0.9300 ?
    C12 C13 . 1.377(4) ?
    C12 H12 . 0.9300 ?
    C13 C14 . 1.366(4) ?
    C13 H13 . 0.9300 ?
    C14 C15 . 1.387(4) ?
    C14 H14 . 0.9300 ?
    C15 H15 . 0.9300 ?
    C16 C17 . 1.5121(19) ?
    C16 H16A . 0.9700 ?
    C16 H16B . 0.9700 ?
    C17 C18 . 1.380(2) ?
    C17 C22 . 1.4028(18) ?
    C18 C19 . 1.393(2) ?
    C18 H18 . 0.9300 ?
    C19 C20 . 1.377(2) ?
    C19 H19 . 0.9300 ?
    C20 O3 . 1.3613(19) ?
    C20 C21 . 1.406(2) ?
    C21 O4 . 1.3577(17) ?
    C21 C22 . 1.382(2) ?
    C22 H22 . 0.9300 ?
    C23 O3 . 1.416(3) ?
    C23 H23A . 0.9600 ?
    C23 H23B . 0.9600 ?
    C23 H23C . 0.9600 ?
    C24 O4 . 1.430(2) ?
    C24 H24A . 0.9600 ?
    C24 H24B . 0.9600 ?
    C24 H24C . 0.9600 ?
    C25 C26 . 1.332(2) ?
    C25 H25 . 0.9300 ?
    C26 C27 . 1.467(2) ?
    C26 H26 . 0.9300 ?
    C27 O7 . 1.1969(19) ?
    C27 O8 . 1.3355(19) ?
    C28 O8 . 1.451(2) ?
    C28 C29 . 1.467(3) ?
    C28 H28A . 0.9700 ?
    C28 H28B . 0.9700 ?
    C29 H29A . 0.9600 ?
    C29 H29B . 0.9600 ?
    C29 H29C . 0.9600 ?
    N1 S1 . 1.6749(12) .
    O1 S1 . 1.4211(12) .
    O2 S1 . 1.4225(13) .
    C30 C30 2_756 1.341(14) ?
    C30 Cl2 2_756 1.512(8) ?
    C30 Cl1 2_756 1.601(8) ?
    C30 Cl2 . 1.673(7) ?
    C30 Cl1 . 1.708(6) ?
    C30 Cl3 . 1.842(8) ?
    C30 Cl3 2_756 2.065(10) ?
    C30 H30A . 0.9600 ?
    Cl1 Cl2 2_756 0.952(7) ?
    Cl1 C30 2_756 1.601(8) ?
    Cl1 Cl3 2_756 2.054(8) ?
    Cl2 Cl1 2_756 0.952(7) ?
    Cl2 C30 2_756 1.512(8) ?
    Cl2 Cl3 2_756 1.871(8) ?
    Cl3 Cl2 2_756 1.871(8) ?
    Cl3 Cl1 2_756 2.054(8) ?
    Cl3 C30 2_756 2.065(10) ?
loop_
    _geom_angle_atom_site_label_1
    _geom_angle_atom_site_label_2
    _geom_angle_atom_site_label_3
    _geom_angle_site_symmetry_1
    _geom_angle_site_symmetry_3
    _geom_angle
    _geom_angle_publ_flag
    C3 C2 N1 . . 108.14(11) ?
    C3 C2 C16 . . 127.64(12) ?
    N1 C2 C16 . . 123.93(12) ?
    C2 C3 C4 . . 108.30(12) ?
    C2 C3 C25 . . 129.64(12) ?
    C4 C3 C25 . . 122.05(12) ?
    C5 C4 C9 . . 119.96(12) ?
    C5 C4 C3 . . 132.26(13) ?
    C9 C4 C3 . . 107.78(11) ?
    C6 C5 C4 . . 118.49(14) ?
    C6 C5 H5 . . 120.8 ?
    C4 C5 H5 . . 120.8 ?
    C5 C6 C7 . . 120.58(13) ?
    C5 C6 H6 . . 119.7 ?
    C7 C6 H6 . . 119.7 ?
    C8 C7 C6 . . 122.15(14) ?
    C8 C7 H7 . . 118.9 ?
    C6 C7 H7 . . 118.9 ?
    C7 C8 C9 . . 116.95(14) ?
    C7 C8 H8 . . 121.5 ?
    C9 C8 H8 . . 121.5 ?
    C8 C9 C4 . . 121.85(13) ?
    C8 C9 N1 . . 131.06(13) ?
    C4 C9 N1 . . 107.10(11) ?
    C11 C10 C15 . . 121.11(18) ?
    C11 C10 S1 . . 118.80(13) ?
    C15 C10 S1 . . 120.02(16) ?
    C12 C11 C10 . . 119.32(19) ?
    C12 C11 H11 . . 120.3 ?
    C10 C11 H11 . . 120.3 ?
    C13 C12 C11 . . 120.1(2) ?
    C13 C12 H12 . . 120.0 ?
    C11 C12 H12 . . 120.0 ?
    C14 C13 C12 . . 120.2(2) ?
    C14 C13 H13 . . 119.9 ?
    C12 C13 H13 . . 119.9 ?
    C13 C14 C15 . . 121.2(2) ?
    C13 C14 H14 . . 119.4 ?
    C15 C14 H14 . . 119.4 ?
    C10 C15 C14 . . 118.2(2) ?
    C10 C15 H15 . . 120.9 ?
    C14 C15 H15 . . 120.9 ?
    C2 C16 C17 . . 115.26(11) ?
    C2 C16 H16A . . 108.5 ?
    C17 C16 H16A . . 108.5 ?
    C2 C16 H16B . . 108.5 ?
    C17 C16 H16B . . 108.5 ?
    H16A C16 H16B . . 107.5 ?
    C18 C17 C22 . . 118.73(13) ?
    C18 C17 C16 . . 121.92(12) ?
    C22 C17 C16 . . 119.34(12) ?
    C17 C18 C19 . . 120.84(13) ?
    C17 C18 H18 . . 119.6 ?
    C19 C18 H18 . . 119.6 ?
    C20 C19 C18 . . 120.44(14) ?
    C20 C19 H19 . . 119.8 ?
    C18 C19 H19 . . 119.8 ?
    O3 C20 C19 . . 125.06(15) ?
    O3 C20 C21 . . 115.52(13) ?
    C19 C20 C21 . . 119.42(13) ?
    O4 C21 C22 . . 125.01(14) ?
    O4 C21 C20 . . 115.26(13) ?
    C22 C21 C20 . . 119.73(13) ?
    C21 C22 C17 . . 120.79(13) ?
    C21 C22 H22 . . 119.6 ?
    C17 C22 H22 . . 119.6 ?
    O3 C23 H23A . . 109.5 ?
    O3 C23 H23B . . 109.5 ?
    H23A C23 H23B . . 109.5 ?
    O3 C23 H23C . . 109.5 ?
    H23A C23 H23C . . 109.5 ?
    H23B C23 H23C . . 109.5 ?
    O4 C24 H24A . . 109.5 ?
    O4 C24 H24B . . 109.5 ?
    H24A C24 H24B . . 109.5 ?
    O4 C24 H24C . . 109.5 ?
    H24A C24 H24C . . 109.5 ?
    H24B C24 H24C . . 109.5 ?
    C26 C25 C3 . . 129.71(14) ?
    C26 C25 H25 . . 115.1 ?
    C3 C25 H25 . . 115.1 ?
    C25 C26 C27 . . 119.37(13) ?
    C25 C26 H26 . . 120.3 ?
    C27 C26 H26 . . 120.3 ?
    O7 C27 O8 . . 122.46(15) ?
    O7 C27 C26 . . 125.42(15) ?
    O8 C27 C26 . . 112.11(13) ?
    O8 C28 C29 . . 109.08(17) ?
    O8 C28 H28A . . 109.9 ?
    C29 C28 H28A . . 109.9 ?
    O8 C28 H28B . . 109.9 ?
    C29 C28 H28B . . 109.9 ?
    H28A C28 H28B . . 108.3 ?
    C28 C29 H29A . . 109.5 ?
    C28 C29 H29B . . 109.5 ?
    H29A C29 H29B . . 109.5 ?
    C28 C29 H29C . . 109.5 ?
    H29A C29 H29C . . 109.5 ?
    H29B C29 H29C . . 109.5 ?
    C2 N1 C9 . . 108.64(11) ?
    C2 N1 S1 . . 128.29(9) ?
    C9 N1 S1 . . 122.44(10) ?
    C20 O3 C23 . . 116.43(16) ?
    C21 O4 C24 . . 117.78(14) ?
    C27 O8 C28 . . 115.21(14) ?
    O1 S1 O2 . . 120.63(8) .
    O1 S1 N1 . . 106.73(7) .
    O2 S1 N1 . . 105.65(7) .
    O1 S1 C10 . . 108.29(8) .
    O2 S1 C10 . . 108.90(9) .
    N1 S1 C10 . . 105.65(7) .
    C30 C30 Cl2 2_756 2_756 71.5(6) ?
    C30 C30 Cl1 2_756 2_756 70.3(6) ?
    Cl2 C30 Cl1 2_756 2_756 128.4(6) ?
    C30 C30 Cl2 2_756 . 59.0(5) ?
    Cl2 C30 Cl2 2_756 . 130.5(5) ?
    Cl1 C30 Cl2 2_756 . 33.7(3) ?
    C30 C30 Cl1 2_756 . 62.0(5) ?
    Cl2 C30 Cl1 2_756 . 33.7(3) ?
    Cl1 C30 Cl1 2_756 . 132.3(4) ?
    Cl2 C30 Cl1 . . 112.0(4) ?
    C30 C30 Cl3 2_756 . 79.2(7) ?
    Cl2 C30 Cl3 2_756 . 67.0(4) ?
    Cl1 C30 Cl3 2_756 . 72.9(4) ?
    Cl2 C30 Cl3 . . 101.7(5) ?
    Cl1 C30 Cl3 . . 97.4(4) ?
    C30 C30 Cl3 2_756 2_756 61.2(6) ?
    Cl2 C30 Cl3 2_756 2_756 98.2(4) ?
    Cl1 C30 Cl3 2_756 2_756 92.5(4) ?
    Cl2 C30 Cl3 . 2_756 59.0(4) ?
    Cl1 C30 Cl3 . 2_756 65.2(3) ?
    Cl3 C30 Cl3 . 2_756 140.4(4) ?
    C30 C30 H30A 2_756 . 166.2 ?
    Cl2 C30 H30A 2_756 . 113.6 ?
    Cl1 C30 H30A 2_756 . 111.7 ?
    Cl2 C30 H30A . . 114.6 ?
    Cl1 C30 H30A . . 114.5 ?
    Cl3 C30 H30A . . 114.6 ?
    Cl3 C30 H30A 2_756 . 105.0 ?
    Cl2 Cl1 C30 2_756 2_756 77.3(4) ?
    Cl2 Cl1 C30 2_756 . 61.8(5) ?
    C30 Cl1 C30 2_756 . 47.7(4) ?
    Cl2 Cl1 Cl3 2_756 2_756 126.3(5) ?
    C30 Cl1 Cl3 2_756 2_756 59.0(4) ?
    C30 Cl1 Cl3 . 2_756 65.8(3) ?
    Cl1 Cl2 C30 2_756 2_756 84.5(6) ?
    Cl1 Cl2 C30 2_756 . 69.0(5) ?
    C30 Cl2 C30 2_756 . 49.5(5) ?
    Cl1 Cl2 Cl3 2_756 2_756 139.6(5) ?
    C30 Cl2 Cl3 2_756 2_756 65.0(4) ?
    C30 Cl2 Cl3 . 2_756 71.0(4) ?
    C30 Cl3 Cl2 . 2_756 48.0(3) ?
    C30 Cl3 Cl1 . 2_756 48.2(3) ?
    Cl2 Cl3 Cl1 2_756 2_756 91.0(3) ?
    C30 Cl3 C30 . 2_756 39.6(4) ?
    Cl2 Cl3 C30 2_756 2_756 50.0(2) ?
    Cl1 Cl3 C30 2_756 2_756 49.0(2) ?
loop_
    _geom_torsion_atom_site_label_1
    _geom_torsion_atom_site_label_2
    _geom_torsion_atom_site_label_3
    _geom_torsion_atom_site_label_4
    _geom_torsion_site_symmetry_1
    _geom_torsion_site_symmetry_2
    _geom_torsion_site_symmetry_3
    _geom_torsion_site_symmetry_4
    _geom_torsion
    _geom_torsion_publ_flag
    N1 C2 C3 C4 . . . . 0.77(15) ?
    C16 C2 C3 C4 . . . . -173.17(13) ?
    N1 C2 C3 C25 . . . . 179.76(14) ?
    C16 C2 C3 C25 . . . . 5.8(2) ?
    C2 C3 C4 C5 . . . . 178.86(15) ?
    C25 C3 C4 C5 . . . . -0.2(2) ?
    C2 C3 C4 C9 . . . . -1.78(15) ?
    C25 C3 C4 C9 . . . . 179.13(13) ?
    C9 C4 C5 C6 . . . . -1.5(2) ?
    C3 C4 C5 C6 . . . . 177.80(15) ?
    C4 C5 C6 C7 . . . . 0.1(2) ?
    C5 C6 C7 C8 . . . . 1.2(3) ?
    C6 C7 C8 C9 . . . . -1.0(2) ?
    C7 C8 C9 C4 . . . . -0.4(2) ?
    C7 C8 C9 N1 . . . . 179.80(15) ?
    C5 C4 C9 C8 . . . . 1.7(2) ?
    C3 C4 C9 C8 . . . . -177.79(13) ?
    C5 C4 C9 N1 . . . . -178.49(12) ?
    C3 C4 C9 N1 . . . . 2.06(15) ?
    C15 C10 C11 C12 . . . . -0.1(3) ?
    S1 C10 C11 C12 . . . . 177.03(15) ?
    C10 C11 C12 C13 . . . . 0.3(3) ?
    C11 C12 C13 C14 . . . . -0.4(4) ?
    C12 C13 C14 C15 . . . . 0.3(5) ?
    C11 C10 C15 C14 . . . . 0.1(3) ?
    S1 C10 C15 C14 . . . . -177.1(2) ?
    C13 C14 C15 C10 . . . . -0.2(4) ?
    C3 C2 C16 C17 . . . . -103.22(16) ?
    N1 C2 C16 C17 . . . . 83.73(16) ?
    C2 C16 C17 C18 . . . . 40.18(19) ?
    C2 C16 C17 C22 . . . . -141.19(13) ?
    C22 C17 C18 C19 . . . . -1.8(2) ?
    C16 C17 C18 C19 . . . . 176.82(13) ?
    C17 C18 C19 C20 . . . . 0.4(2) ?
    C18 C19 C20 O3 . . . . -177.63(16) ?
    C18 C19 C20 C21 . . . . 1.8(2) ?
    O3 C20 C21 O4 . . . . -2.2(2) ?
    C19 C20 C21 O4 . . . . 178.36(15) ?
    O3 C20 C21 C22 . . . . 176.88(15) ?
    C19 C20 C21 C22 . . . . -2.6(2) ?
    O4 C21 C22 C17 . . . . -179.85(14) ?
    C20 C21 C22 C17 . . . . 1.2(2) ?
    C18 C17 C22 C21 . . . . 1.0(2) ?
    C16 C17 C22 C21 . . . . -177.68(13) ?
    C2 C3 C25 C26 . . . . 26.6(3) ?
    C4 C3 C25 C26 . . . . -154.55(16) ?
    C3 C25 C26 C27 . . . . 175.66(15) ?
    C25 C26 C27 O7 . . . . 1.8(3) ?
    C25 C26 C27 O8 . . . . -179.10(16) ?
    C3 C2 N1 C9 . . . . 0.52(15) ?
    C16 C2 N1 C9 . . . . 174.73(12) ?
    C3 C2 N1 S1 . . . . 171.49(10) ?
    C16 C2 N1 S1 . . . . -14.3(2) ?
    C8 C9 N1 C2 . . . . 178.21(15) ?
    C4 C9 N1 C2 . . . . -1.62(15) ?
    C8 C9 N1 S1 . . . . 6.6(2) ?
    C4 C9 N1 S1 . . . . -173.23(10) ?
    C19 C20 O3 C23 . . . . 7.7(3) ?
    C21 C20 O3 C23 . . . . -171.8(2) ?
    C22 C21 O4 C24 . . . . 4.9(3) ?
    C20 C21 O4 C24 . . . . -176.06(18) ?
    O7 C27 O8 C28 . . . . -1.2(3) ?
    C26 C27 O8 C28 . . . . 179.76(18) ?
    C29 C28 O8 C27 . . . . 179.7(2) ?
    C2 N1 S1 O1 . . . . 21.70(15) ?
    C9 N1 S1 O1 . . . . -168.44(11) ?
    C2 N1 S1 O2 . . . . 151.24(13) ?
    C9 N1 S1 O2 . . . . -38.90(14) ?
    C2 N1 S1 C10 . . . . -93.43(13) ?
    C9 N1 S1 C10 . . . . 76.43(13) ?
    C11 C10 S1 O1 . . . . -25.83(15) ?
    C15 C10 S1 O1 . . . . 151.37(15) ?
    C11 C10 S1 O2 . . . . -158.70(13) ?
    C15 C10 S1 O2 . . . . 18.50(18) ?
    C11 C10 S1 N1 . . . . 88.22(14) ?
    C15 C10 S1 N1 . . . . -94.58(16) ?
    C30 C30 Cl1 Cl2 2_756 . . 2_756 98.6(8) ?
    Cl1 C30 Cl1 Cl2 2_756 . . 2_756 98.6(8) ?
    Cl2 C30 Cl1 Cl2 . . . 2_756 131.0(6) ?
    Cl3 C30 Cl1 Cl2 . . . 2_756 25.1(6) ?
    Cl3 C30 Cl1 Cl2 2_756 . . 2_756 167.8(7) ?
    Cl2 C30 Cl1 C30 2_756 . . 2_756 -98.6(8) ?
    Cl1 C30 Cl1 C30 2_756 . . 2_756 0.0 ?
    Cl2 C30 Cl1 C30 . . . 2_756 32.3(5) ?
    Cl3 C30 Cl1 C30 . . . 2_756 -73.5(6) ?
    Cl3 C30 Cl1 C30 2_756 . . 2_756 69.2(6) ?
    C30 C30 Cl1 Cl3 2_756 . . 2_756 -69.2(6) ?
    Cl2 C30 Cl1 Cl3 2_756 . . 2_756 -167.8(7) ?
    Cl1 C30 Cl1 Cl3 2_756 . . 2_756 -69.2(6) ?
    Cl2 C30 Cl1 Cl3 . . . 2_756 -36.8(5) ?
    Cl3 C30 Cl1 Cl3 . . . 2_756 -142.7(4) ?
    C30 C30 Cl2 Cl1 2_756 . . 2_756 -101.1(8) ?
    Cl2 C30 Cl2 Cl1 2_756 . . 2_756 -101.1(8) ?
    Cl1 C30 Cl2 Cl1 . . . 2_756 -134.6(6) ?
    Cl3 C30 Cl2 Cl1 . . . 2_756 -31.5(6) ?
    Cl3 C30 Cl2 Cl1 2_756 . . 2_756 -174.0(7) ?
    Cl2 C30 Cl2 C30 2_756 . . 2_756 0.0 ?
    Cl1 C30 Cl2 C30 2_756 . . 2_756 101.1(8) ?
    Cl1 C30 Cl2 C30 . . . 2_756 -33.4(4) ?
    Cl3 C30 Cl2 C30 . . . 2_756 69.6(6) ?
    Cl3 C30 Cl2 C30 2_756 . . 2_756 -72.9(6) ?
    C30 C30 Cl2 Cl3 2_756 . . 2_756 72.9(6) ?
    Cl2 C30 Cl2 Cl3 2_756 . . 2_756 72.9(6) ?
    Cl1 C30 Cl2 Cl3 2_756 . . 2_756 174.0(7) ?
    Cl1 C30 Cl2 Cl3 . . . 2_756 39.4(5) ?
    Cl3 C30 Cl2 Cl3 . . . 2_756 142.5(4) ?
    C30 C30 Cl3 Cl2 2_756 . . 2_756 -74.4(5) ?
    Cl1 C30 Cl3 Cl2 2_756 . . 2_756 -146.9(5) ?
    Cl2 C30 Cl3 Cl2 . . . 2_756 -129.3(5) ?
    Cl1 C30 Cl3 Cl2 . . . 2_756 -14.8(3) ?
    Cl3 C30 Cl3 Cl2 2_756 . . 2_756 -74.4(5) ?
    C30 C30 Cl3 Cl1 2_756 . . 2_756 72.6(5) ?
    Cl2 C30 Cl3 Cl1 2_756 . . 2_756 146.9(5) ?
    Cl2 C30 Cl3 Cl1 . . . 2_756 17.7(3) ?
    Cl1 C30 Cl3 Cl1 . . . 2_756 132.1(4) ?
    Cl3 C30 Cl3 Cl1 2_756 . . 2_756 72.6(5) ?
    Cl2 C30 Cl3 C30 2_756 . . 2_756 74.4(5) ?
    Cl1 C30 Cl3 C30 2_756 . . 2_756 -72.6(5) ?
    Cl2 C30 Cl3 C30 . . . 2_756 -54.9(5) ?
    Cl1 C30 Cl3 C30 . . . 2_756 59.5(5) ?
    Cl3 C30 Cl3 C30 2_756 . . 2_756 0.0000(10)
                                             ?
loop_
    _geom_hbond_atom_site_label_D
    _geom_hbond_atom_site_label_H
    _geom_hbond_atom_site_label_A
    _geom_hbond_site_symmetry_A
    _geom_hbond_distance_DH
    _geom_hbond_distance_HA
    _geom_hbond_distance_DA
    _geom_hbond_angle_DHA
    C8 H8 O2 . 0.93 2.38 2.928(2) 118
    C15 H15 O4 1_655 0.93 2.53 3.411(3) 159
    C16 H16A O1 . 0.97 2.30 2.831(2) 114
    C24 H24B O7 1_456 0.96 2.51 3.461(2) 169
    C24 H24A O7 2_665 0.96 2.52 3.367(3) 147
    C25 H25 O7 . 0.93 2.46 2.821(2) 103
    C30 H30A O3 1_645 0.96 2.59 3.429(7) 146
    C30 H30A O4 1_645 0.96 2.55 3.424(7) 151
