# Supplementary material for: Ethyl 3-[2-(3,4-dimeth­oxy­benz­yl)-1-phenyl­sulfonyl-1H-indol-3-yl]acrylate chloro­form hemisolvate
Source: Acta Crystallogr Sect E Struct Rep Online. 2011 May 20;67(Pt 6):o1460–1. doi: 10.1107/S1600536811017740 (PMC3120582; doi:10.1107/S1600536811017740)
Supplement: Supplementary file 2 [file e-67-o1460-Isup2.hkl]

# 
# h,k,l, Fc-squared, Fo-squared, sigma(Fo-squared) and status flag 
# 
data_I
_shelx_title ' I         P-1          R = 0.05' 
_shelx_refln_list_code          4 
_shelx_F_calc_maximum      173.13 
_exptl_crystal_F_000       590.00 
_reflns_d_resolution_high  0.6297 
 
loop_ 
 _symmetry_equiv_pos_as_xyz 
 'x, y, z' 
 '-x, -y, -z' 
 
_cell_length_a    10.2154 
_cell_length_b    12.0504 
_cell_length_c    12.6310 
_cell_angle_alpha  70.602 
_cell_angle_beta   69.613 
_cell_angle_gamma  77.056 
 
_shelx_F_squared_multiplier     1.000 
 
loop_ 
 _refln_index_h 
 _refln_index_k 
 _refln_index_l 
 _refln_F_squared_calc 
 _refln_F_squared_meas 
 _refln_F_squared_sigma 
 _refln_observed_status 
   1   0   0      343.50      218.97      7.45 o 
   2   0   0     1632.05     1806.57     20.87 o 
   3   0   0     2478.56     2854.83     34.85 o 
   4   0   0        3.90        3.05      0.42 o 
   5   0   0      162.36      221.16      3.58 o 
   6   0   0      317.21      292.33      5.44 o 
   7   0   0      108.82       83.19      2.07 o 
   8   0   0        0.02        1.02      0.48 o 
   9   0   0       14.47       20.39      0.78 o 
  10   0   0      108.78       99.37      2.27 o 
  11   0   0       12.12       13.69      0.77 o 
  12   0   0        8.09       11.60      0.89 o 
  13   0   0       35.02       28.11      2.45 o 
  14   0   0       31.66       30.73      1.90 o 
 -13   1   0        1.42        0.39      1.37 o 
 -12   1   0        2.10        3.20      1.33 o 
 -11   1   0       29.35       33.46      1.38 o 
 -10   1   0       20.42       21.61      1.04 o 
  -9   1   0        5.52        6.02      0.58 o 
  -8   1   0      443.77      415.23      6.37 o 
  -7   1   0      155.70      146.35      3.04 o 
  -6   1   0       80.78      102.58      2.63 o 
  -5   1   0      318.19      387.86      5.06 o 
  -4   1   0      943.45      977.36     11.81 o 
  -3   1   0     1527.28     1686.83     17.52 o 
  -2   1   0        4.82        6.17      0.16 o 
  -1   1   0     3382.71     3440.82     32.17 o 
   1   1   0      534.00      596.35     11.85 o 
   2   1   0     3648.32     3734.87     36.83 o 
   3   1   0     1041.29     1098.52     13.27 o 
   4   1   0      136.38      136.79      1.83 o 
   5   1   0     1082.13     1089.93     17.77 o 
   6   1   0      186.92      189.49      3.88 o 
   7   1   0       54.06       31.84      1.67 o 
   8   1   0        5.87        1.32      0.65 o 
   9   1   0      190.98      194.89      2.75 o 
  10   1   0        1.14        0.24      0.70 o 
  11   1   0        1.68        1.92      0.93 o 
  12   1   0       24.09       26.25      1.41 o 
  13   1   0       36.64       40.80      2.96 o 
  14   1   0       25.32       26.27      2.59 o 
 -14   2   0       55.62       56.05      3.68 o 
 -13   2   0        2.58        3.58      1.10 o 
 -12   2   0        3.09        4.48      1.07 o 
 -11   2   0        1.83        2.11      0.75 o 
 -10   2   0        0.00       -0.57      0.57 o 
  -9   2   0      205.25      195.80      3.93 o 
  -8   2   0       26.29       21.49      1.48 o 
  -7   2   0      290.94      281.94      4.60 o 
  -6   2   0        5.82        6.01      0.34 o 
  -5   2   0       89.24       64.60      0.98 o 
  -4   2   0      248.03      326.68      3.34 o 
  -3   2   0      655.98      816.42      9.10 o 
  -2   2   0      407.68      382.30      4.08 o 
  -1   2   0     3587.50     3674.49     30.73 o 
   0   2   0     2180.11     2391.15     21.07 o 
   1   2   0    12186.65    11850.22    103.82 o 
   2   2   0     1190.02     1230.96     11.43 o 
   3   2   0      774.33      832.40      7.78 o 
   4   2   0     1183.68     1367.07     13.40 o 
   5   2   0     1098.77     1286.43     14.35 o 
   6   2   0       59.27      113.33      1.82 o 
   7   2   0        1.49        0.67      0.35 o 
   8   2   0      272.02      275.65      4.03 o 
   9   2   0      169.81      165.28      3.01 o 
  10   2   0        2.06        4.39      0.65 o 
  11   2   0       84.78       87.29      3.05 o 
  12   2   0        0.01       -0.12      0.92 o 
  13   2   0        0.41       -1.42      1.45 o 
  14   2   0        0.01       -0.17      1.59 o 
 -14   3   0       62.28       66.54      4.18 o 
 -13   3   0        3.59        3.43      1.27 o 
 -12   3   0        0.83        1.58      1.14 o 
 -11   3   0       14.64       17.28      1.49 o 
 -10   3   0       68.58       60.84      2.50 o 
  -9   3   0        0.56        1.06      0.74 o 
  -8   3   0       30.57       32.72      1.20 o 
  -7   3   0      339.15      372.57      4.42 o 
  -6   3   0       19.67       23.12      0.68 o 
  -5   3   0      127.83      138.80      1.74 o 
  -4   3   0      742.14      767.27      8.66 o 
  -3   3   0      610.69      547.84      6.76 o 
  -2   3   0      137.36      103.87      1.27 o 
  -1   3   0    10154.30    10837.39    104.72 o 
   0   3   0    29974.09    26716.90    223.00 o 
   1   3   0     3774.33     3683.27     32.13 o 
   2   3   0     2232.60     2457.50     21.58 o 
   3   3   0       74.25       72.94      1.10 o 
   4   3   0     1717.56     1848.56     18.02 o 
   5   3   0      367.64      398.23      4.09 o 
   6   3   0      132.23      111.64      1.44 o 
   7   3   0       29.73       28.53      0.72 o 
   8   3   0      186.71      146.97      2.87 o 
   9   3   0        0.03       -0.49      0.49 o 
  10   3   0       82.56       81.78      1.95 o 
  11   3   0       19.02       16.88      0.97 o 
  12   3   0        0.00        0.25      0.69 o 
  13   3   0       69.40       67.43      2.54 o 
  14   3   0        0.50        2.59      1.78 o 
 -13   4   0       44.17       50.77      2.73 o 
 -12   4   0       41.66       48.01      2.52 o 
 -11   4   0       15.96       17.60      1.57 o 
 -10   4   0       84.17       88.26      3.37 o 
  -9   4   0      164.89      157.79      3.61 o 
  -8   4   0        6.34        9.91      0.56 o 
  -7   4   0      303.99      282.56      4.23 o 
  -6   4   0       24.92       29.28      0.75 o 
  -5   4   0       54.26       61.43      1.13 o 
  -4   4   0      241.91      214.87      2.92 o 
  -3   4   0     1344.73     1446.42     22.20 o 
  -2   4   0      415.16      518.14      5.31 o 
  -1   4   0     3344.82     3580.21     36.73 o 
   0   4   0    10065.57    10285.40     89.68 o 
   1   4   0        0.51        0.90      0.29 o 
   2   4   0     1341.91     1411.85     13.84 o 
   3   4   0      206.25      257.52      2.84 o 
   4   4   0      616.50      649.73      6.97 o 
   5   4   0     1662.62     1900.33     19.72 o 
   6   4   0      463.41      409.56      4.28 o 
   7   4   0        5.78       11.70      0.47 o 
   8   4   0      292.95      292.20      5.22 o 
   9   4   0        4.87        7.15      0.78 o 
  10   4   0        2.68        1.12      0.69 o 
  11   4   0        3.71        5.45      0.83 o 
  12   4   0        0.18       -0.34      0.96 o 
  13   4   0       38.85       41.90      2.04 o 
  14   4   0        0.14        0.92      1.76 o 
 -13   5   0        3.64        4.01      1.52 o 
 -12   5   0        0.00       -0.09      1.36 o 
 -11   5   0        3.61        4.31      1.36 o 
 -10   5   0        0.67        0.33      1.17 o 
  -9   5   0       38.51       37.45      1.21 o 
  -8   5   0       22.65       25.60      1.11 o 
  -7   5   0       86.99       74.17      1.98 o 
  -6   5   0       81.69       89.88      1.88 o 
  -5   5   0       26.77       19.42      0.70 o 
  -4   5   0       83.02       82.24      1.54 o 
  -3   5   0      164.65      187.24      2.38 o 
  -2   5   0     1276.66     1409.23     13.91 o 
  -1   5   0     1978.60     2181.69     22.60 o 
   0   5   0      176.65      146.55      2.07 o 
   1   5   0      754.67      622.50      6.75 o 
   2   5   0      864.00      820.10      8.24 o 
   3   5   0      991.65     1017.52      9.64 o 
   4   5   0        4.83        7.64      0.56 o 
   5   5   0      266.78      254.69      3.06 o 
   6   5   0       49.47       69.42      1.17 o 
   7   5   0       71.69       45.12      1.03 o 
   8   5   0      103.43       83.01      1.56 o 
   9   5   0        9.49        7.54      0.84 o 
  10   5   0       78.43       72.57      2.02 o 
  11   5   0       21.17       25.98      1.57 o 
  12   5   0       11.75       16.07      1.70 o 
  13   5   0        4.40        4.84      1.26 o 
  14   5   0       14.90       12.80      2.04 o 
 -13   6   0        0.04       -1.62      1.62 o 
 -12   6   0       22.96       23.40      2.16 o 
 -11   6   0        1.48        0.38      1.36 o 
 -10   6   0      104.64      106.93      3.83 o 
  -9   6   0        1.57        0.45      0.87 o 
  -8   6   0      223.76      215.28      5.43 o 
  -7   6   0      232.03      222.48      4.78 o 
  -6   6   0      305.48      288.99      4.54 o 
  -5   6   0      251.81      284.27      3.76 o 
  -4   6   0      300.64      301.00      3.76 o 
  -3   6   0      621.41      607.80      6.75 o 
  -2   6   0       85.20       85.88      1.38 o 
  -1   6   0     2573.10     2749.92     32.86 o 
   0   6   0      814.36      758.62      9.51 o 
   1   6   0     4038.15     4490.06     49.27 o 
   2   6   0       16.08       11.73      0.62 o 
   3   6   0     1743.66     1945.59     19.09 o 
   4   6   0      643.87      663.18      6.98 o 
   5   6   0      418.63      475.25      5.38 o 
   6   6   0       40.90       63.29      1.35 o 
   7   6   0      176.59      200.46      3.26 o 
   8   6   0      660.51      629.88      8.10 o 
   9   6   0        0.33       -0.51      0.51 o 
  10   6   0        1.09        1.32      1.22 o 
  11   6   0       80.38       73.56      3.72 o 
  12   6   0        9.74       10.09      1.78 o 
  13   6   0        9.99       11.02      2.04 o 
  14   6   0        1.53        0.82      1.27 o 
 -12   7   0        0.63        0.02      1.57 o 
 -11   7   0        0.03       -0.47      1.49 o 
 -10   7   0      109.22      110.99      3.86 o 
  -9   7   0       16.35       14.85      1.34 o 
  -8   7   0        8.12       13.29      1.29 o 
  -7   7   0       13.57       17.75      1.34 o 
  -6   7   0        5.55        3.85      1.02 o 
  -5   7   0      196.25      190.61      3.42 o 
  -4   7   0      107.66      104.14      1.79 o 
  -3   7   0       36.08       47.55      1.29 o 
  -2   7   0      119.68      100.94      1.79 o 
  -1   7   0     1073.24     1169.53     16.74 o 
   0   7   0      922.05     1070.78     13.28 o 
   1   7   0      120.32      154.08      2.51 o 
   2   7   0      778.40      805.63     10.16 o 
   3   7   0       80.08       55.45      1.17 o 
   4   7   0      396.19      458.98      6.11 o 
   5   7   0      315.94      296.32      3.67 o 
   6   7   0       98.43       68.30      1.72 o 
   7   7   0       96.79       92.27      2.07 o 
   8   7   0       70.95       57.40      1.85 o 
   9   7   0        8.01       12.14      1.02 o 
  10   7   0       43.83       34.44      1.65 o 
  11   7   0        0.34       -0.25      1.16 o 
  12   7   0       11.90       12.02      2.75 o 
  13   7   0       28.86       34.21      2.76 o 
  14   7   0       12.90       17.20      1.78 o 
 -12   8   0       10.02        8.03      2.54 o 
 -11   8   0        0.29       -0.16      1.58 o 
 -10   8   0       13.26       10.25      1.34 o 
  -9   8   0        6.05        5.70      1.25 o 
  -8   8   0       21.20       16.95      1.49 o 
  -7   8   0       48.03       46.08      2.13 o 
  -6   8   0      178.97      157.67      6.27 o 
  -5   8   0       18.77       19.02      1.44 o 
  -4   8   0       14.70       23.14      1.19 o 
  -3   8   0      528.50      496.87      7.38 o 
  -2   8   0      868.86      890.43     10.46 o 
  -1   8   0      135.70      129.61      2.35 o 
   0   8   0      116.98      108.65      2.09 o 
   1   8   0      269.49      252.10      3.77 o 
   2   8   0      799.64      752.17     10.60 o 
   3   8   0       13.73        6.78      0.64 o 
   4   8   0     1026.00     1058.55     13.03 o 
   5   8   0       28.78       25.34      0.97 o 
   6   8   0      224.05      246.10      4.67 o 
   7   8   0        1.05        2.98      0.90 o 
   8   8   0      229.67      218.92      4.35 o 
   9   8   0        0.29       -0.65      0.87 o 
  10   8   0        0.01       -0.06      0.84 o 
  11   8   0        0.15        0.82      1.92 o 
  12   8   0        3.75        0.84      1.46 o 
  13   8   0       24.09       29.05      2.10 o 
  14   8   0        1.03       -2.01      3.63 o 
 -11   9   0        0.06        0.59      2.43 o 
 -10   9   0      110.46      119.97      3.65 o 
  -9   9   0        7.86        6.25      1.34 o 
  -8   9   0       69.42       80.92      2.95 o 
  -7   9   0        0.01       -0.50      1.08 o 
  -6   9   0      110.77      112.71      3.39 o 
  -5   9   0       49.03       50.40      2.27 o 
  -4   9   0       16.23       17.34      1.38 o 
  -3   9   0        1.67        1.88      0.84 o 
  -2   9   0      167.50      202.93      3.76 o 
  -1   9   0      142.83      142.31      2.64 o 
   0   9   0       54.70       53.44      1.53 o 
   1   9   0      172.61      181.55      3.05 o 
   2   9   0       36.01       49.16      1.67 o 
   3   9   0     1427.72     1382.30     18.83 o 
   4   9   0        6.43        7.40      0.84 o 
   5   9   0      392.22      398.73      6.25 o 
   6   9   0        1.09        0.59      0.98 o 
   7   9   0      645.55      605.09     10.76 o 
   8   9   0       27.07       20.71      1.42 o 
   9   9   0        0.21        1.22      0.99 o 
  10   9   0        8.33        8.24      1.14 o 
  11   9   0        0.13       -0.86      0.86 o 
  12   9   0        5.08        5.05      1.64 o 
  13   9   0        2.41        4.52      2.00 o 
 -11  10   0       38.72       33.72      3.88 o 
 -10  10   0       67.10       71.90      3.02 o 
  -9  10   0       21.04       25.97      2.00 o 
  -8  10   0        2.81        3.18      1.34 o 
  -7  10   0        2.79        3.59      1.36 o 
  -6  10   0        6.20        6.81      1.41 o 
  -5  10   0       16.31       13.94      1.68 o 
  -4  10   0        4.65        4.69      1.29 o 
  -3  10   0      141.00      156.17      3.24 o 
  -2  10   0        0.30        1.29      0.88 o 
  -1  10   0     1168.27     1198.12     16.63 o 
   0  10   0      252.73      251.19      4.02 o 
   1  10   0       16.94       18.68      1.02 o 
   2  10   0      233.97      242.70      4.31 o 
   3  10   0      245.28      239.58      4.28 o 
   4  10   0        2.78        0.99      0.73 o 
   5  10   0      168.54      152.81      3.53 o 
   6  10   0      287.99      287.49      5.56 o 
   7  10   0       19.95       17.07      1.40 o 
   8  10   0       28.70       24.82      1.55 o 
   9  10   0        1.38        0.60      1.00 o 
  10  10   0       10.87        6.04      1.19 o 
  11  10   0        5.25        1.89      1.13 o 
  12  10   0       12.81       11.72      1.91 o 
  13  10   0       13.45       16.55      2.52 o 
 -10  11   0        0.28       -0.76      2.65 o 
  -9  11   0       12.56       14.33      1.92 o 
  -8  11   0        0.32        0.38      1.37 o 
  -7  11   0       60.77       64.84      2.92 o 
  -6  11   0       23.96       23.85      2.14 o 
  -5  11   0        9.66        6.95      1.55 o 
  -4  11   0       52.59       48.31      2.46 o 
  -3  11   0       16.99       20.42      2.71 o 
  -2  11   0        1.78        2.52      0.97 o 
  -1  11   0       52.22       68.30      2.12 o 
   0  11   0       10.54       15.59      1.33 o 
   1  11   0       24.42       23.08      1.49 o 
   2  11   0      277.78      303.91      5.26 o 
   3  11   0      170.36      197.51      3.87 o 
   4  11   0       29.79       26.56      1.58 o 
   5  11   0       27.47       27.35      1.59 o 
   6  11   0        3.56        2.39      1.13 o 
   7  11   0       21.83       20.04      1.53 o 
   8  11   0        2.99        3.44      1.17 o 
   9  11   0        6.71        6.73      1.27 o 
  10  11   0        0.24       -0.64      1.14 o 
  11  11   0        6.19        3.93      1.30 o 
  12  11   0        4.53        2.69      2.17 o 
  -9  12   0        0.90        4.53      1.98 o 
  -8  12   0       16.07       18.40      2.66 o 
  -7  12   0        3.39        3.00      1.55 o 
  -6  12   0       22.09       20.21      1.97 o 
  -5  12   0       23.29       25.01      2.71 o 
  -4  12   0      101.06      107.33      3.76 o 
  -3  12   0        2.02        0.52      1.36 o 
  -2  12   0      242.73      254.25      6.33 o 
  -1  12   0       46.21       33.40      1.89 o 
   0  12   0       17.82       24.99      2.24 o 
   1  12   0       41.33       46.80      2.11 o 
   2  12   0       17.12       22.66      1.63 o 
   3  12   0      178.27      168.51      5.57 o 
   4  12   0      172.46      178.93      6.63 o 
   5  12   0       27.09       24.65      1.68 o 
   6  12   0        8.98        8.02      1.37 o 
   7  12   0       48.27       37.74      1.97 o 
   8  12   0       28.46       30.77      1.85 o 
   9  12   0        1.53        2.18      1.24 o 
  10  12   0        0.34       -0.29      1.20 o 
  11  12   0        5.53        2.31      1.99 o 
  12  12   0       10.38        8.92      1.59 o 
  -9  13   0        0.13       -1.67      2.59 o 
  -8  13   0        0.75       -1.84      1.84 o 
  -7  13   0        1.87        1.35      1.65 o 
  -6  13   0       12.67       21.33      3.83 o 
  -5  13   0        0.01       -0.41      1.81 o 
  -4  13   0       15.28       16.63      2.45 o 
  -3  13   0        2.55       -0.07      1.94 o 
  -2  13   0      115.63      120.17      5.14 o 
  -1  13   0      159.61      168.80      5.02 o 
   0  13   0       33.06       39.19      2.13 o 
   1  13   0      106.66      104.17      4.55 o 
   2  13   0        7.34        8.32      1.41 o 
   3  13   0      183.29      207.47      5.66 o 
   4  13   0       98.30       97.05      4.45 o 
   5  13   0       28.76       27.24      2.22 o 
   6  13   0       17.46       17.11      1.63 o 
   7  13   0       20.70       19.71      1.73 o 
   8  13   0        8.31        9.23      1.63 o 
   9  13   0        0.42       -1.29      1.29 o 
  10  13   0        0.45        0.74      1.51 o 
  11  13   0       11.54        8.94      1.97 o 
  -6  14   0        3.33        4.36      2.18 o 
  -5  14   0        8.66       10.82      2.52 o 
  -4  14   0        2.93        1.76      2.13 o 
  -3  14   0       14.34       13.16      2.46 o 
  -2  14   0        0.08       -1.74      1.74 o 
  -1  14   0       51.78       63.53      5.44 o 
   0  14   0        1.64        1.99      1.62 o 
   1  14   0       12.27       15.52      2.34 o 
   2  14   0       21.25       31.15      2.44 o 
   3  14   0       57.24       66.23      5.59 o 
   4  14   0       12.52        8.36      1.79 o 
   5  14   0       12.21       16.04      1.99 o 
   6  14   0        2.39        0.24      1.52 o 
   7  14   0       16.07       14.19      1.96 o 
   8  14   0        0.12       -0.63      1.54 o 
   9  14   0       21.53       26.41      2.38 o 
  10  14   0       13.45       13.30      3.82 o 
  -5  15   0        8.43       10.71      2.65 o 
  -4  15   0        6.93       11.15      2.73 o 
  -3  15   0       53.28       48.78      3.77 o 
  -2  15   0       25.11       25.27      3.10 o 
  -1  15   0       21.26       22.69      3.83 o 
   0  15   0        8.50        7.10      1.97 o 
   1  15   0       24.49       34.50      3.24 o 
   2  15   0       27.80       27.74      2.55 o 
   3  15   0        1.77        2.92      2.28 o 
   4  15   0       18.77       20.96      2.73 o 
   5  15   0       20.44       20.02      2.26 o 
   6  15   0        0.05       -1.57      1.57 o 
   7  15   0        8.30        5.07      2.98 o 
   8  15   0        1.83       -0.11      2.73 o 
  -3  16   0       46.72       53.98      7.03 o 
  -2  16   0       42.33       41.04      3.86 o 
  -1  16   0        8.50        4.01      4.49 o 
   0  16   0       10.94       13.61      4.02 o 
   1  16   0       27.36       30.79      3.43 o 
   2  16   0       26.26       29.42      4.63 o 
   3  16   0       22.36       24.88      3.20 o 
   4  16   0       10.07        9.99      2.06 o 
   5  16   0       18.24       16.59      2.97 o 
   6  16   0        3.33        2.45      2.29 o 
   7  16   0        1.85        5.41      3.04 o 
  -2  17   0        3.05        7.56      4.02 o 
  -1  17   0        8.80        7.75      3.88 o 
   0  17   0        0.78       -1.20      3.63 o 
   2  17   0        0.48        5.05      3.63 o 
   3  17   0        8.57        8.73      3.93 o 
   4  17   0        6.20        4.80      2.55 o 
   5  17   0        5.00        7.36      3.37 o 
  -4 -17   1       14.29       14.06      4.07 o 
  -3 -17   1        0.01        0.70      3.29 o 
  -2 -17   1       10.86       10.40      3.99 o 
   0 -17   1        1.41        4.29      4.02 o 
   1 -17   1        0.19       -1.09      3.23 o 
  -6 -16   1        1.03        2.84      2.82 o 
  -5 -16   1       23.63       25.24      5.02 o 
  -4 -16   1        5.47        2.89      2.58 o 
  -3 -16   1        3.16       -0.74      2.42 o 
  -2 -16   1        0.81        0.00      3.23 o 
  -1 -16   1        0.15        0.26      2.30 o 
   0 -16   1       18.70       25.27      4.60 o 
   1 -16   1        5.71       11.35      4.13 o 
   2 -16   1       41.18       38.55      3.77 o 
   3 -16   1       54.37       56.90      4.42 o 
  -7 -15   1       23.65       23.01      4.53 o 
  -6 -15   1       22.22       23.27      8.91 o 
  -5 -15   1       24.25       20.12      2.88 o 
  -4 -15   1        7.10        7.56      2.39 o 
  -3 -15   1       27.51       31.41      3.74 o 
  -2 -15   1        0.96        0.29      4.91 o 
  -1 -15   1       14.45       15.61      5.54 o 
   0 -15   1        6.81        7.72      2.48 o 
   1 -15   1        7.22       10.58      2.61 o 
   2 -15   1        8.21       13.13      2.72 o 
   3 -15   1       34.05       34.99      3.48 o 
   4 -15   1        0.01        1.00      2.30 o 
   5 -15   1       13.02       10.23      3.54 o 
  -9 -14   1        7.80        7.25      3.04 o 
  -8 -14   1        0.32       -1.42      1.76 o 
  -7 -14   1        1.53        3.15      2.04 o 
  -6 -14   1       10.07        9.62      2.26 o 
  -5 -14   1        9.81        2.02      1.62 o 
  -4 -14   1       21.06       13.57      1.88 o 
  -3 -14   1        1.40        1.84      2.08 o 
  -2 -14   1       40.18       40.41      2.71 o 
  -1 -14   1       14.72       16.51      2.79 o 
   0 -14   1        0.90        0.79      1.63 o 
   1 -14   1       49.22       55.74      3.84 o 
   2 -14   1        7.60        6.11      2.25 o 
   3 -14   1       15.14       16.93      3.36 o 
   4 -14   1        3.32        2.93      2.19 o 
   5 -14   1        4.44        2.77      2.31 o 
   6 -14   1        0.02       -0.03      2.12 o 
 -11 -13   1       30.18       46.18      4.94 o 
 -10 -13   1        1.27        0.33      3.36 o 
  -9 -13   1       10.68       10.08      1.82 o 
  -8 -13   1        2.85        3.58      1.61 o 
  -7 -13   1       28.42       32.06      2.01 o 
  -6 -13   1        3.39       -0.43      1.39 o 
  -5 -13   1        1.03        2.10      1.44 o 
  -4 -13   1       11.06       10.68      1.77 o 
  -3 -13   1        4.23        5.70      1.66 o 
  -2 -13   1       36.41       36.57      2.99 o 
  -1 -13   1        0.23        1.41      1.29 o 
   0 -13   1        3.72        3.56      1.46 o 
   1 -13   1        0.00        1.40      1.52 o 
   2 -13   1      175.98      158.68      6.09 o 
   3 -13   1       38.90       37.35      5.37 o 
   4 -13   1       62.92       71.79      4.02 o 
   5 -13   1       12.40       11.83      2.37 o 
   6 -13   1       13.10       10.62      2.96 o 
   7 -13   1        1.14        3.12      3.79 o 
 -11 -12   1       52.56       61.83      3.49 o 
 -10 -12   1        0.70       -0.16      1.42 o 
  -9 -12   1       56.28       53.70      2.38 o 
  -8 -12   1       32.31       33.98      2.13 o 
  -7 -12   1       27.95       25.65      1.80 o 
  -6 -12   1       40.08       37.18      1.97 o 
  -5 -12   1        1.30        0.70      1.29 o 
  -4 -12   1       39.41       29.44      3.00 o 
  -3 -12   1       24.21       16.11      1.80 o 
  -2 -12   1       10.24       10.35      1.44 o 
  -1 -12   1        2.66        6.38      1.31 o 
   0 -12   1        2.92        2.79      1.19 o 
   1 -12   1        3.43        1.60      1.18 o 
   2 -12   1      197.17      193.34      5.31 o 
   3 -12   1      214.22      232.05      7.35 o 
   4 -12   1       41.79       50.03      2.63 o 
   5 -12   1        0.23        3.85      1.51 o 
   6 -12   1        7.47        3.94      1.58 o 
   7 -12   1        5.09        4.77      1.64 o 
   8 -12   1        6.75        3.82      1.68 o 
   9 -12   1        6.30        8.80      2.13 o 
 -12 -11   1       27.77       37.96      4.38 o 
 -11 -11   1       13.53       16.96      2.66 o 
 -10 -11   1        1.82        1.01      1.23 o 
  -9 -11   1       33.02       37.65      1.98 o 
  -8 -11   1        4.13        4.62      1.24 o 
  -7 -11   1        9.32        5.18      1.26 o 
  -6 -11   1       31.78       31.88      1.79 o 
  -5 -11   1       10.85        7.31      1.24 o 
  -4 -11   1       43.74       36.71      1.62 o 
  -3 -11   1      140.35      118.16      2.87 o 
  -2 -11   1        5.22       11.58      1.15 o 
  -1 -11   1        7.89        6.22      1.13 o 
   0 -11   1        3.71       -1.05      1.57 o 
   1 -11   1       32.37       40.88      1.68 o 
   2 -11   1       11.20       13.54      1.23 o 
   3 -11   1      108.63      101.24      3.44 o 
   4 -11   1        1.53        3.62      1.36 o 
   5 -11   1      103.28      125.04      3.99 o 
   6 -11   1        2.26        3.07      1.43 o 
   7 -11   1       52.14       52.58      2.69 o 
   8 -11   1        0.34        0.76      1.37 o 
   9 -11   1        3.40        3.26      1.52 o 
  10 -11   1        1.68        1.08      1.69 o 
 -12 -10   1       31.97       29.37      3.93 o 
 -11 -10   1       70.68       91.95      2.90 o 
 -10 -10   1       74.67       89.87      2.83 o 
  -9 -10   1        5.02        5.63      1.34 o 
  -8 -10   1        0.30       -0.32      1.07 o 
  -7 -10   1       74.24       66.46      2.40 o 
  -6 -10   1        0.39       -0.99      0.99 o 
  -5 -10   1       30.51       29.79      2.15 o 
  -4 -10   1        5.65        3.74      0.79 o 
  -3 -10   1       15.89       17.90      1.18 o 
  -2 -10   1       42.83       40.28      1.60 o 
  -1 -10   1        1.73        2.97      0.84 o 
   0 -10   1        1.29        1.75      0.81 o 
   1 -10   1      126.13      116.07      3.44 o 
   2 -10   1       47.31       40.95      1.65 o 
   3 -10   1        0.95        0.98      1.05 o 
   4 -10   1      159.05      164.23      4.41 o 
   5 -10   1       99.07      101.32      4.46 o 
   6 -10   1        6.96        5.56      1.76 o 
   7 -10   1        1.08        2.55      1.30 o 
   8 -10   1       12.32       12.48      1.60 o 
   9 -10   1        0.40        0.05      1.30 o 
  10 -10   1      123.11      121.36      4.07 o 
  11 -10   1       25.94       33.83      3.96 o 
 -13  -9   1       33.53       30.90      2.96 o 
 -12  -9   1        4.42        5.19      1.72 o 
 -11  -9   1      139.62      152.23      3.60 o 
 -10  -9   1       71.60       73.87      2.96 o 
  -9  -9   1        0.05       -0.93      0.93 o 
  -8  -9   1       77.45       88.76      2.81 o 
  -7  -9   1      266.88      263.66      5.74 o 
  -6  -9   1      211.40      197.02      4.17 o 
  -5  -9   1      109.35      113.52      2.62 o 
  -4  -9   1      190.63      183.88      3.18 o 
  -3  -9   1        0.48        0.69      0.82 o 
  -2  -9   1       48.83       73.05      2.96 o 
  -1  -9   1      110.80       93.22      2.01 o 
   0  -9   1       39.45       36.22      1.29 o 
   1  -9   1       18.73       13.43      0.93 o 
   2  -9   1     1344.99     1330.88     18.25 o 
   3  -9   1      397.48      396.67      6.25 o 
   4  -9   1      124.69      134.33      3.23 o 
   5  -9   1        0.84        1.91      1.16 o 
   6  -9   1       68.70       57.64      2.47 o 
   7  -9   1        7.40        7.16      1.30 o 
   8  -9   1       52.76       42.81      2.19 o 
   9  -9   1       31.47       32.37      2.00 o 
  10  -9   1       15.84       16.73      1.62 o 
  11  -9   1       12.14       11.07      3.10 o 
 -13  -8   1       10.35        8.30      2.09 o 
 -12  -8   1       22.79       22.79      2.02 o 
 -11  -8   1       60.26       61.19      1.97 o 
 -10  -8   1        2.61        3.22      0.99 o 
  -9  -8   1      186.56      207.38      4.30 o 
  -8  -8   1        7.29        7.31      1.24 o 
  -7  -8   1       10.38       14.98      1.23 o 
  -6  -8   1      146.60      152.42      3.38 o 
  -5  -8   1       48.77       42.72      1.48 o 
  -4  -8   1       53.06       58.84      1.59 o 
  -3  -8   1      254.74      216.70      4.23 o 
  -2  -8   1        4.06        5.27      0.85 o 
  -1  -8   1       49.77       44.53      1.43 o 
   0  -8   1      442.86      441.58      6.05 o 
   1  -8   1       23.55       24.11      1.07 o 
   2  -8   1      743.37      739.24      8.86 o 
   3  -8   1      109.06       95.82      2.25 o 
   4  -8   1      188.45      175.17      3.33 o 
   5  -8   1       65.75       46.76      2.36 o 
   6  -8   1       96.68      104.87      3.10 o 
   7  -8   1       24.14       26.69      1.66 o 
   8  -8   1        8.19       10.49      1.30 o 
   9  -8   1        0.31        0.31      1.06 o 
  10  -8   1       49.11       58.86      2.36 o 
  11  -8   1        5.69        6.28      1.88 o 
  12  -8   1        2.70       -1.12      2.09 o 
 -14  -7   1       13.87       21.31      4.66 o 
 -13  -7   1        7.50       12.03      1.72 o 
 -12  -7   1      113.79      123.34      3.93 o 
 -11  -7   1        1.83        2.55      1.28 o 
 -10  -7   1      108.52      109.54      2.70 o 
  -9  -7   1       39.92       43.21      1.73 o 
  -8  -7   1      100.84       92.62      2.44 o 
  -7  -7   1       47.93       46.21      1.72 o 
  -6  -7   1      620.12      535.07      7.83 o 
  -5  -7   1      428.42      445.56      5.12 o 
  -4  -7   1        7.69       11.73      0.61 o 
  -3  -7   1      190.08      210.96      2.98 o 
  -2  -7   1      140.16      159.58      2.63 o 
  -1  -7   1        3.71        2.01      0.54 o 
   0  -7   1       27.32       24.05      0.91 o 
   1  -7   1      295.57      321.89      4.53 o 
   2  -7   1     1099.76     1083.54     12.48 o 
   3  -7   1      377.28      373.92      4.82 o 
   4  -7   1       10.14        8.28      0.73 o 
   5  -7   1      521.79      574.48      9.31 o 
   6  -7   1        0.00        1.65      0.93 o 
   7  -7   1       16.32       17.92      1.33 o 
   8  -7   1       50.14       52.23      2.11 o 
   9  -7   1       24.86       27.79      1.57 o 
  10  -7   1      140.50      137.22      3.43 o 
  11  -7   1        2.62        1.44      1.53 o 
  12  -7   1        5.09        3.77      2.27 o 
 -13  -6   1       16.23       16.85      1.78 o 
 -12  -6   1      110.79      107.41      4.20 o 
 -11  -6   1       21.34       21.87      2.71 o 
 -10  -6   1       37.71       37.61      1.38 o 
  -9  -6   1        3.91        3.32      0.84 o 
  -8  -6   1      103.12       99.63      2.15 o 
  -7  -6   1      165.77      129.70      2.27 o 
  -6  -6   1       40.30       59.01      1.43 o 
  -5  -6   1        6.42        8.59      0.54 o 
  -4  -6   1      207.71      202.46      2.49 o 
  -3  -6   1      143.11      111.68      1.52 o 
  -2  -6   1      439.37      489.50      7.10 o 
  -1  -6   1       22.52       19.87      1.32 o 
   0  -6   1       17.37        6.42      0.58 o 
   1  -6   1     1104.45     1216.06     18.28 o 
   2  -6   1     1749.61     1823.37     19.08 o 
   3  -6   1       41.10       35.91      1.74 o 
   4  -6   1      355.69      392.66      4.82 o 
   5  -6   1      156.31      126.30      2.09 o 
   6  -6   1      173.39      143.24      3.39 o 
   7  -6   1      365.46      315.18      6.31 o 
   8  -6   1       98.10       88.67      2.55 o 
   9  -6   1       23.54       24.80      1.37 o 
  10  -6   1       17.80       20.71      4.82 o 
  11  -6   1        7.16        6.03      1.54 o 
  12  -6   1       18.76       17.55      1.98 o 
  13  -6   1        0.40       -1.69      1.69 o 
 -14  -5   1        0.30        0.62      1.46 o 
 -13  -5   1       64.25       70.10      3.42 o 
 -12  -5   1        5.76        8.91      2.30 o 
 -11  -5   1      112.24      112.29      3.33 o 
 -10  -5   1        5.27        8.20      1.23 o 
  -9  -5   1      346.32      310.25      4.31 o 
  -8  -5   1        8.15       12.21      0.69 o 
  -7  -5   1      180.63      205.42      3.07 o 
  -6  -5   1        5.93        8.53      0.63 o 
  -5  -5   1       29.58        6.12      0.43 o 
  -4  -5   1      833.73      850.20      8.62 o 
  -3  -5   1        1.05        0.60      0.29 o 
  -2  -5   1     1508.20     1725.89     16.95 o 
  -1  -5   1     2362.46     2497.13     27.59 o 
   0  -5   1      489.48      506.84      6.00 o 
   1  -5   1      166.82      202.89      2.55 o 
   2  -5   1      525.46      561.05      5.83 o 
   3  -5   1      254.04      259.98      3.15 o 
   4  -5   1      243.12      256.51      3.33 o 
   5  -5   1       50.82       26.21      1.05 o 
   6  -5   1      616.96      650.15      7.60 o 
   7  -5   1        8.88       13.58      0.82 o 
   8  -5   1        0.66        6.25      0.66 o 
   9  -5   1        1.68        1.43      0.56 o 
  10  -5   1        9.28       11.36      1.48 o 
  11  -5   1        2.17        2.58      1.26 o 
  12  -5   1        8.07        6.70      1.51 o 
  13  -5   1        5.08        8.27      1.66 o 
 -14  -4   1       12.25       10.76      2.40 o 
 -13  -4   1       60.66       72.33      3.07 o 
 -12  -4   1       69.19       78.96      2.79 o 
 -11  -4   1       37.88       36.74      1.93 o 
 -10  -4   1        0.70       -0.73      0.73 o 
  -9  -4   1       44.53       53.13      1.70 o 
  -8  -4   1       19.09       18.82      0.75 o 
  -7  -4   1        2.68        2.10      0.43 o 
  -6  -4   1      100.79       61.99      1.46 o 
  -5  -4   1      379.38      385.01      4.35 o 
  -4  -4   1      891.06     1097.58     11.58 o 
  -3  -4   1       31.20       30.19      0.67 o 
  -2  -4   1      857.16      782.47      7.85 o 
  -1  -4   1       45.92       76.32      1.10 o 
   0  -4   1      285.52      289.72      2.97 o 
   1  -4   1     1298.49     1272.71     13.32 o 
   2  -4   1       83.81       88.41      1.23 o 
   3  -4   1        0.24        2.44      0.55 o 
   4  -4   1      132.26      136.21      1.93 o 
   5  -4   1      412.78      445.77      5.28 o 
   6  -4   1       86.00       87.92      1.54 o 
   7  -4   1      284.31      291.71      4.24 o 
   8  -4   1       42.16       28.82      0.93 o 
   9  -4   1       35.54       32.07      1.50 o 
  10  -4   1      150.59      126.54      3.10 o 
  11  -4   1        2.02        1.45      1.30 o 
  12  -4   1        7.35        6.81      2.20 o 
  13  -4   1        8.49        9.74      1.52 o 
 -14  -3   1        8.87        9.54      2.15 o 
 -13  -3   1       40.88       52.48      3.44 o 
 -12  -3   1       59.57       55.51      2.51 o 
 -11  -3   1        1.49        0.02      1.31 o 
 -10  -3   1      308.16      306.13      5.39 o 
  -9  -3   1        6.54       10.89      0.89 o 
  -8  -3   1      797.74      726.01      9.27 o 
  -7  -3   1       20.60       17.89      0.58 o 
  -6  -3   1      117.82      125.01      1.67 o 
  -5  -3   1     1265.52     1421.94     13.98 o 
  -4  -3   1       13.50       32.47      0.69 o 
  -3  -3   1     1872.15     1792.63     18.59 o 
  -2  -3   1      290.18      333.53      3.30 o 
  -1  -3   1     5975.70     6289.00     57.43 o 
   0  -3   1        4.16        3.08      0.25 o 
   1  -3   1     4977.37     5115.49     49.29 o 
   2  -3   1      958.84      981.25      9.68 o 
   3  -3   1      312.67      353.17      4.17 o 
   4  -3   1        2.92        0.07      0.22 o 
   5  -3   1      436.59      435.60      4.74 o 
   6  -3   1      175.19      199.69      3.07 o 
   7  -3   1      452.98      385.08      4.91 o 
   8  -3   1      142.72      132.34      2.53 o 
   9  -3   1       32.52       26.24      1.21 o 
  10  -3   1       57.26       65.80      2.35 o 
  11  -3   1       20.16       21.37      1.46 o 
  12  -3   1        0.18       -0.66      2.29 o 
  13  -3   1        2.14        0.14      1.99 o 
  14  -3   1        7.82        8.37      1.92 o 
 -14  -2   1       13.06       13.00      2.31 o 
 -13  -2   1       58.97       61.17      2.69 o 
 -12  -2   1       52.77       59.55      2.51 o 
 -11  -2   1       19.31       15.82      1.07 o 
 -10  -2   1       60.45       66.81      1.85 o 
  -9  -2   1      332.58      324.53      6.53 o 
  -8  -2   1     1519.28     1450.35     19.34 o 
  -7  -2   1      270.38      231.93      2.96 o 
  -6  -2   1       86.19       92.12      1.27 o 
  -5  -2   1      290.11      265.86      2.82 o 
  -4  -2   1       43.65       49.88      0.76 o 
  -3  -2   1      126.97      101.54      1.32 o 
  -2  -2   1      990.26     1181.99     10.47 o 
  -1  -2   1       51.26       92.18      1.06 o 
   0  -2   1      518.86      595.10      5.13 o 
   1  -2   1        0.92       -0.13      0.13 o 
   2  -2   1      148.29      155.95      2.08 o 
   3  -2   1     2088.87     2097.37     23.07 o 
   4  -2   1     1452.75     1724.34     17.78 o 
   5  -2   1        0.04        0.59      0.25 o 
   6  -2   1      736.75      691.84      8.86 o 
   7  -2   1      490.43      527.90      7.13 o 
   8  -2   1      105.80      134.74      2.14 o 
   9  -2   1       11.94       12.03      0.72 o 
  10  -2   1        4.89        5.54      0.71 o 
  11  -2   1        1.07        0.70      0.65 o 
  12  -2   1       10.12       10.85      1.14 o 
  13  -2   1        3.13        2.96      1.48 o 
  14  -2   1       23.68       21.50      2.20 o 
 -14  -1   1        4.08        3.07      1.76 o 
 -13  -1   1      107.62      120.10      5.26 o 
 -12  -1   1       11.17       14.19      1.40 o 
 -11  -1   1       25.28       25.07      1.66 o 
 -10  -1   1       48.95       47.65      1.78 o 
  -9  -1   1      604.61      548.31      7.75 o 
  -8  -1   1       27.04       12.08      0.83 o 
  -7  -1   1      247.00      265.43      3.92 o 
  -6  -1   1       18.79       15.07      0.44 o 
  -5  -1   1        1.97        3.34      0.35 o 
  -4  -1   1     1713.53     1920.90     18.72 o 
  -3  -1   1       13.05        7.07      0.32 o 
  -2  -1   1     1621.61     1695.28     14.96 o 
  -1  -1   1      415.76      418.93      3.35 o 
   0  -1   1     9595.57     9416.68     82.73 o 
   1  -1   1     2891.26     3220.96     29.78 o 
   2  -1   1       90.92       84.60      0.90 o 
   3  -1   1      370.95      330.03      3.54 o 
   4  -1   1       28.41       29.32      0.59 o 
   5  -1   1      184.71      207.82      3.37 o 
   6  -1   1      767.44      846.18     17.83 o 
   7  -1   1       81.05       97.21      2.29 o 
   8  -1   1        8.97       10.60      1.27 o 
   9  -1   1        0.03       -0.39      0.39 o 
  10  -1   1      200.02      188.30      3.64 o 
  11  -1   1        0.81        1.61      0.60 o 
  12  -1   1        0.60       -0.26      0.50 o 
  13  -1   1       12.95       15.20      1.76 o 
  14  -1   1        0.08       -1.25      1.25 o 
 -14   0   1        0.60       -1.17      1.51 o 
 -13   0   1       34.77       41.37      2.18 o 
 -12   0   1       30.61       28.72      1.85 o 
 -11   0   1       29.84       28.98      1.20 o 
 -10   0   1      116.85      107.72      3.20 o 
  -9   0   1        0.09        2.12      0.76 o 
  -8   0   1     1398.65     1420.34     21.15 o 
  -7   0   1        9.50        4.45      0.68 o 
  -6   0   1       33.05       64.64      0.99 o 
  -5   0   1      126.92      121.86      1.49 o 
  -4   0   1      447.82      513.99      5.15 o 
  -3   0   1       52.57       66.67      0.77 o 
  -2   0   1      135.60      150.04      1.44 o 
  -1   0   1      219.02      213.32      1.99 o 
   0   0   1     1321.53       -0.06      0.06 o 
   1   0   1      461.17      312.30     13.22 o 
   2   0   1     1782.34     1841.82     26.01 o 
   3   0   1      898.55      795.23     14.08 o 
   4   0   1        4.65        5.80      0.61 o 
   5   0   1      232.09      235.08      5.12 o 
   6   0   1      269.97      257.32      4.80 o 
   7   0   1      684.58      700.37     13.68 o 
   8   0   1      109.87      104.85      2.39 o 
   9   0   1      443.86      437.72     11.21 o 
  10   0   1      317.90      335.37     13.00 o 
  11   0   1        0.21        1.38      0.50 o 
  12   0   1       20.01       20.10      3.42 o 
  13   0   1       22.22       24.14      1.47 o 
  14   0   1        3.78        3.88      1.39 o 
 -14   1   1       26.12       20.41      2.57 o 
 -13   1   1        0.16       -0.76      0.88 o 
 -12   1   1        6.65        8.46      1.30 o 
 -11   1   1        5.39        6.75      0.90 o 
 -10   1   1       27.63       30.70      1.53 o 
  -9   1   1        8.15       10.37      1.76 o 
  -8   1   1     3416.10     3380.90     49.06 o 
  -7   1   1      250.13      249.48      4.27 o 
  -6   1   1      377.44      382.07      4.43 o 
  -5   1   1      946.84      983.43     10.95 o 
  -4   1   1       14.83        6.22      0.34 o 
  -3   1   1       33.69       17.03      0.37 o 
  -2   1   1       72.13       94.30      1.17 o 
  -1   1   1     1333.62     1376.41     12.74 o 
   0   1   1      744.71      534.36      7.37 o 
   1   1   1     2281.22     1999.55     58.28 o 
   2   1   1     9177.83     9271.80    115.43 o 
   3   1   1      780.89      742.16     13.19 o 
   4   1   1     1388.04     1383.31     42.00 o 
   5   1   1       62.93       64.98      3.32 o 
   6   1   1      305.18      396.71      7.14 o 
   7   1   1     2229.94     2066.33     38.98 o 
   8   1   1      108.18      104.77      2.95 o 
   9   1   1       21.65       14.99      0.98 o 
  10   1   1      112.55      120.55      3.19 o 
  11   1   1        0.54        0.35      0.96 o 
  12   1   1       14.38       11.81      1.21 o 
  13   1   1        1.20        1.50      0.79 o 
  14   1   1       11.00       12.55      1.78 o 
 -13   2   1        4.30        6.53      1.33 o 
 -12   2   1       10.26        7.33      1.27 o 
 -11   2   1       22.25       19.61      1.24 o 
 -10   2   1       16.93       18.32      2.29 o 
  -9   2   1      125.64      114.77      3.69 o 
  -8   2   1        0.48        4.23      0.70 o 
  -7   2   1        0.04        1.22      0.40 o 
  -6   2   1       12.12       13.93      0.49 o 
  -5   2   1       63.68      114.25      1.45 o 
  -4   2   1       40.84       28.81      0.59 o 
  -3   2   1      587.14      673.29      7.57 o 
  -2   2   1      633.92      635.70      6.67 o 
  -1   2   1     7899.77     7955.57     66.79 o 
   0   2   1      180.92      200.70      1.81 o 
   1   2   1       14.46        8.88      0.41 o 
   2   2   1     1499.68     1746.55     17.04 o 
   3   2   1        5.54        0.30      0.17 o 
   4   2   1      528.23      527.12      7.03 o 
   5   2   1        8.85       15.03      0.58 o 
   6   2   1       65.29       42.22      1.82 o 
   7   2   1        1.90        0.55      0.93 o 
   8   2   1      242.29      323.78      7.01 o 
   9   2   1      920.27      869.25     28.18 o 
  10   2   1      168.82      166.88      3.57 o 
  11   2   1       47.59       37.52      1.57 o 
  12   2   1       12.91       16.88      1.12 o 
  13   2   1       13.22       17.32      1.21 o 
  14   2   1        1.31        0.39      1.37 o 
 -13   3   1       55.54       51.06      2.63 o 
 -12   3   1        0.51        0.09      1.17 o 
 -11   3   1       69.65       63.54      2.65 o 
 -10   3   1        4.52        4.67      0.93 o 
  -9   3   1      593.79      572.23     11.40 o 
  -8   3   1      256.60      256.70      4.29 o 
  -7   3   1      963.64      990.22     14.17 o 
  -6   3   1      191.55      173.40      2.71 o 
  -5   3   1      127.47      153.30      1.91 o 
  -4   3   1      374.98      475.63      5.51 o 
  -3   3   1      735.97      633.53      7.20 o 
  -2   3   1        2.91        3.72      0.28 o 
  -1   3   1     1931.07     2077.97     20.17 o 
   0   3   1     3988.29     4656.82     38.86 o 
   1   3   1       93.21       48.98      0.66 o 
   2   3   1      221.72      165.64      1.79 o 
   3   3   1     1985.90     2068.80     21.35 o 
   4   3   1       14.89       19.02      0.43 o 
   5   3   1      210.31      230.84      2.58 o 
   6   3   1       84.98       77.15      2.00 o 
   7   3   1     1438.94     1549.98     26.59 o 
   8   3   1        2.31        5.17      0.50 o 
   9   3   1       46.39       43.40      1.22 o 
  10   3   1      118.62      128.59      2.85 o 
  11   3   1        2.66        2.78      0.59 o 
  12   3   1        0.68       -0.26      0.56 o 
  13   3   1       27.70       25.43      1.43 o 
  14   3   1       12.33       11.68      1.90 o 
 -13   4   1       12.17       14.14      1.76 o 
 -12   4   1        0.15       -1.65      1.65 o 
 -11   4   1        1.32        1.37      1.23 o 
 -10   4   1       18.46       16.90      1.60 o 
  -9   4   1      179.64      186.34      4.56 o 
  -8   4   1      704.25      693.62      9.51 o 
  -7   4   1      274.96      224.16      3.22 o 
  -6   4   1       78.86       79.67      1.58 o 
  -5   4   1       86.71       80.54      1.33 o 
  -4   4   1      180.85      115.14      2.38 o 
  -3   4   1        0.40       -0.31      0.31 o 
  -2   4   1     1507.87     1678.27     16.41 o 
  -1   4   1      177.03      113.80      1.53 o 
   0   4   1     7153.35     7810.89     65.05 o 
   1   4   1      453.21      464.16      4.81 o 
   2   4   1      150.03      112.04      1.37 o 
   3   4   1        9.41       16.06      0.44 o 
   4   4   1      174.85      223.79      2.74 o 
   5   4   1      742.39      873.31      8.68 o 
   6   4   1       57.92       56.84      0.93 o 
   7   4   1      897.35      873.49      9.88 o 
   8   4   1       13.41       15.16      0.68 o 
   9   4   1        0.55        0.33      0.48 o 
  10   4   1       10.09        9.55      0.76 o 
  11   4   1        2.22        1.13      0.64 o 
  12   4   1        1.07        0.15      0.64 o 
  13   4   1        0.77       -0.81      0.81 o 
  14   4   1        7.45        7.62      1.59 o 
 -13   5   1        8.89        7.98      1.76 o 
 -12   5   1       13.78       14.23      2.59 o 
 -11   5   1       24.57       30.01      2.12 o 
 -10   5   1       82.62       88.06      3.68 o 
  -9   5   1       11.96       13.56      1.32 o 
  -8   5   1      137.27      113.99      2.52 o 
  -7   5   1        0.43       -0.35      0.59 o 
  -6   5   1       53.29       51.47      1.39 o 
  -5   5   1      120.77      140.99      1.96 o 
  -4   5   1       55.16       66.81      1.26 o 
  -3   5   1      210.03      235.41      3.05 o 
  -2   5   1     1158.79     1066.85     10.64 o 
  -1   5   1     1346.37     1480.74     15.48 o 
   0   5   1      456.05      524.79      5.76 o 
   1   5   1     1220.39     1597.62     15.67 o 
   2   5   1      174.79      144.36      2.02 o 
   3   5   1       60.01       65.77      1.00 o 
   4   5   1        6.28        7.31      0.64 o 
   5   5   1       40.88       42.14      1.04 o 
   6   5   1        0.10        2.38      0.37 o 
   7   5   1      127.25      155.48      2.10 o 
   8   5   1        3.05       -0.21      0.47 o 
   9   5   1      364.26      367.13      6.11 o 
  10   5   1       21.60       26.50      1.62 o 
  11   5   1       95.23       92.21      2.50 o 
  12   5   1        4.54        4.72      1.57 o 
  13   5   1        9.05        9.23      1.19 o 
  14   5   1        6.98        6.76      1.77 o 
 -12   6   1        0.51       -1.76      1.80 o 
 -11   6   1        6.85        4.33      1.48 o 
 -10   6   1       38.74       40.72      3.25 o 
  -9   6   1      107.66      114.71      2.56 o 
  -8   6   1        4.16       -0.34      1.10 o 
  -7   6   1      272.86      234.83      5.04 o 
  -6   6   1        1.94        1.23      0.79 o 
  -5   6   1      164.79      169.36      2.51 o 
  -4   6   1       77.30       75.73      1.38 o 
  -3   6   1        2.90        0.33      0.41 o 
  -2   6   1      103.39      116.16      1.82 o 
  -1   6   1     1549.32     1768.60     21.33 o 
   0   6   1     2988.52     3330.99     39.65 o 
   1   6   1        3.81        6.85      0.56 o 
   2   6   1      329.44      402.41      4.59 o 
   3   6   1      208.59      232.05      2.67 o 
   4   6   1      293.45      262.57      2.99 o 
   5   6   1       18.62       11.16      0.54 o 
   6   6   1      262.92      238.23      3.14 o 
   7   6   1      394.58      339.98      4.26 o 
   8   6   1        1.63       -0.39      0.55 o 
   9   6   1      143.15      128.07      2.59 o 
  10   6   1        0.55        0.11      0.72 o 
  11   6   1       17.76       15.13      1.83 o 
  12   6   1       11.48        8.49      1.79 o 
  13   6   1        0.55       -0.95      1.10 o 
  14   6   1        0.25       -0.28      1.56 o 
  15   6   1       25.79       35.22      5.47 o 
 -12   7   1        0.24        0.30      1.47 o 
 -11   7   1       18.11       17.78      2.66 o 
 -10   7   1        1.83        0.38      0.96 o 
  -9   7   1      137.91      144.10      3.69 o 
  -8   7   1       25.18       25.56      1.63 o 
  -7   7   1       75.91       70.22      3.49 o 
  -6   7   1        0.25        2.23      0.95 o 
  -5   7   1      221.53      215.51      4.26 o 
  -4   7   1      323.11      325.11      5.35 o 
  -3   7   1      562.55      542.70      6.19 o 
  -2   7   1       34.32       33.06      1.06 o 
  -1   7   1      867.94     1011.62     12.58 o 
   0   7   1     1352.01     1272.80     15.63 o 
   1   7   1      221.32      262.63      3.77 o 
   2   7   1      313.16      358.32      4.89 o 
   3   7   1      621.82      660.33      7.24 o 
   4   7   1      178.31      228.18      2.75 o 
   5   7   1      202.72      186.41      2.35 o 
   6   7   1       56.52       71.20      1.26 o 
   7   7   1      343.56      418.76      5.65 o 
   8   7   1       32.12       26.58      1.22 o 
   9   7   1        8.04        8.73      0.88 o 
  10   7   1       24.34       25.10      1.64 o 
  11   7   1       26.00       25.07      1.69 o 
  12   7   1        1.58        1.57      1.17 o 
  13   7   1        1.99       -1.10      1.23 o 
  14   7   1        2.87        1.94      1.34 o 
 -12   8   1        0.03       -1.84      1.90 o 
 -11   8   1        0.02        1.23      1.68 o 
 -10   8   1        9.31        9.32      1.08 o 
  -9   8   1       24.50       19.70      1.58 o 
  -8   8   1       77.83       75.19      2.67 o 
  -7   8   1       14.60       12.33      1.37 o 
  -6   8   1       35.13       28.93      2.10 o 
  -5   8   1       25.35       15.87      1.32 o 
  -4   8   1       57.79       58.06      1.76 o 
  -3   8   1        1.00       -0.21      0.72 o 
  -2   8   1       32.24       34.88      1.14 o 
  -1   8   1       57.47       66.82      1.59 o 
   0   8   1       51.79      104.18      2.01 o 
   1   8   1       34.22       30.89      1.29 o 
   2   8   1       35.55       33.80      1.30 o 
   3   8   1       31.76       29.86      1.82 o 
   4   8   1        7.60        9.31      0.69 o 
   5   8   1      379.75      390.34      4.41 o 
   6   8   1       51.23       41.42      1.33 o 
   7   8   1       17.33       23.76      1.28 o 
   8   8   1        3.30        0.70      0.87 o 
   9   8   1       97.17      104.77      2.62 o 
  10   8   1        5.82        6.05      0.89 o 
  11   8   1       31.26       29.80      1.89 o 
  12   8   1        7.69        6.44      1.41 o 
  13   8   1        0.02       -1.31      1.31 o 
  14   8   1        6.54        9.08      1.72 o 
 -11   9   1        1.80        1.12      2.29 o 
 -10   9   1      100.74      102.01      3.35 o 
  -9   9   1        0.19        1.39      1.33 o 
  -8   9   1        1.20        0.16      1.21 o 
  -7   9   1       59.01       52.73      2.67 o 
  -6   9   1       27.10       31.02      1.87 o 
  -5   9   1       25.41       19.77      1.60 o 
  -4   9   1       41.97       41.27      2.52 o 
  -3   9   1        0.07       -0.67      0.72 o 
  -2   9   1       68.96       74.58      2.03 o 
  -1   9   1      464.66      502.71     10.99 o 
   0   9   1      265.44      253.20      3.89 o 
   1   9   1      233.99      212.11      3.40 o 
   2   9   1        5.39        7.99      0.78 o 
   3   9   1       39.81       48.30      1.47 o 
   4   9   1      503.77      491.03      7.57 o 
   5   9   1      105.50      103.88      2.17 o 
   6   9   1      465.17      422.02      7.30 o 
   7   9   1      469.36      448.20      8.37 o 
   8   9   1      113.11      130.19      3.12 o 
   9   9   1       20.25       24.15      1.44 o 
  10   9   1        8.89        7.54      1.51 o 
  11   9   1        3.13        1.26      0.76 o 
  12   9   1        0.00       -1.33      1.33 o 
  13   9   1       10.91        8.02      1.88 o 
  14   9   1        7.33       12.94      4.04 o 
 -11  10   1        1.19       -0.70      2.37 o 
 -10  10   1        0.18       -1.41      1.41 o 
  -9  10   1        9.27       13.16      2.15 o 
  -8  10   1       20.53       23.84      1.89 o 
  -7  10   1        0.38        1.10      1.28 o 
  -6  10   1        7.97        8.22      1.43 o 
  -5  10   1      184.27      183.04      4.75 o 
  -4  10   1        6.83        5.59      1.28 o 
  -3  10   1       33.54       34.15      1.47 o 
  -2  10   1       90.42       87.37      2.55 o 
  -1  10   1     1286.51     1304.48     17.99 o 
   0  10   1       18.34       20.95      1.18 o 
   1  10   1       60.41       76.60      1.86 o 
   2  10   1      108.69       85.52      1.98 o 
   3  10   1        2.23        1.67      0.86 o 
   4  10   1        1.23        4.14      0.91 o 
   5  10   1       74.32       66.80      1.99 o 
   6  10   1      100.87       91.04      3.08 o 
   7  10   1        4.72        3.26      1.10 o 
   8  10   1        3.22       -0.60      1.00 o 
   9  10   1        5.25        4.62      1.36 o 
  10  10   1       11.27       15.35      1.40 o 
  11  10   1        6.64        6.49      1.10 o 
  12  10   1        0.44       -1.29      2.57 o 
  13  10   1        6.91        6.98      2.44 o 
 -10  11   1        0.04       -0.80      1.53 o 
  -9  11   1      127.90      136.55      4.74 o 
  -8  11   1        6.05        3.27      1.46 o 
  -7  11   1        0.01       -0.93      1.35 o 
  -6  11   1       44.12       56.44      3.08 o 
  -5  11   1       41.06       48.49      2.51 o 
  -4  11   1       26.00       33.73      2.14 o 
  -3  11   1       54.43       53.50      2.46 o 
  -2  11   1        0.64        0.21      0.91 o 
  -1  11   1       48.00       54.94      1.93 o 
   0  11   1       40.37       27.54      1.41 o 
   1  11   1        9.31        6.48      1.13 o 
   2  11   1       18.96       20.15      1.76 o 
   3  11   1       10.68        7.90      1.02 o 
   4  11   1      159.55      163.43      3.37 o 
   5  11   1       10.36        7.61      1.17 o 
   6  11   1        0.62        1.05      1.06 o 
   7  11   1        4.66        3.13      1.13 o 
   8  11   1       49.88       57.40      2.25 o 
   9  11   1       86.60       89.16      2.79 o 
  10  11   1        4.61        6.11      1.19 o 
  11  11   1        6.52        4.02      1.21 o 
  12  11   1        1.17       -1.02      1.66 o 
  13  11   1        9.19        8.49      2.29 o 
  -9  12   1        1.23        1.51      2.52 o 
  -8  12   1        3.97        2.78      1.58 o 
  -7  12   1       24.04       23.89      2.13 o 
  -6  12   1        5.33        9.26      1.70 o 
  -5  12   1       21.06       26.65      2.45 o 
  -4  12   1       23.32       28.07      2.18 o 
  -3  12   1        1.27       -0.23      1.30 o 
  -2  12   1       54.07       50.33      2.22 o 
  -1  12   1      164.00      174.79      4.16 o 
   0  12   1       40.90       32.64      1.79 o 
   1  12   1       29.78       31.49      1.77 o 
   2  12   1        6.80        3.80      1.13 o 
   3  12   1      105.05      101.79      2.78 o 
   4  12   1       11.91        9.40      1.30 o 
   5  12   1       88.33       91.80      2.95 o 
   6  12   1       48.90       46.75      2.12 o 
   7  12   1       26.24       25.17      1.72 o 
   8  12   1        0.97        2.92      1.20 o 
   9  12   1       21.11       25.76      1.77 o 
  10  12   1        3.68        2.67      1.24 o 
  11  12   1        2.63        0.70      1.21 o 
  12  12   1        1.82        1.18      1.24 o 
  -9  13   1       12.71        7.36      3.01 o 
  -8  13   1        0.24       -0.49      1.93 o 
  -7  13   1        6.69        4.50      1.78 o 
  -6  13   1        0.17       -0.22      1.50 o 
  -5  13   1       59.28       75.20      4.67 o 
  -4  13   1       26.72       27.20      2.75 o 
  -3  13   1       13.82       14.56      2.34 o 
  -2  13   1       22.18       20.32      2.58 o 
  -1  13   1       81.91       68.48      3.23 o 
   0  13   1       33.62       31.99      1.96 o 
   1  13   1       42.10       48.05      2.19 o 
   2  13   1       16.12       15.59      1.55 o 
   3  13   1       45.41       40.10      2.49 o 
   4  13   1        0.11        1.72      1.75 o 
   5  13   1        1.45        1.13      1.33 o 
   6  13   1      109.67      101.04      3.17 o 
   7  13   1       43.99       41.97      2.14 o 
   8  13   1        2.52        1.61      1.23 o 
   9  13   1        1.95        2.56      1.31 o 
  10  13   1        6.89        7.74      1.50 o 
  11  13   1        0.55       -0.96      1.39 o 
  12  13   1        9.30        8.92      1.87 o 
  -6  14   1        0.28        2.18      2.16 o 
  -5  14   1        6.27        9.58      2.40 o 
  -4  14   1       13.06       17.51      2.60 o 
  -3  14   1        1.41        2.90      2.07 o 
  -2  14   1        3.53        5.77      2.48 o 
  -1  14   1        3.72        4.90      2.02 o 
   0  14   1        0.00       -0.65      1.47 o 
   1  14   1       15.35       16.65      1.77 o 
   2  14   1       11.87       13.69      1.97 o 
   3  14   1        5.68        1.88      1.89 o 
   4  14   1       76.32       79.48      7.17 o 
   5  14   1        0.39       -0.25      1.41 o 
   6  14   1       28.89       30.80      2.35 o 
   7  14   1        0.05       -0.11      1.29 o 
   8  14   1        0.15       -1.25      1.34 o 
   9  14   1        3.10        2.68      1.47 o 
  10  14   1        0.26       -1.01      1.50 o 
  11  14   1        9.19       11.35      3.15 o 
  -5  15   1        2.02        6.55      2.94 o 
  -4  15   1        0.92        1.39      3.53 o 
  -3  15   1        5.42        9.94      2.54 o 
  -2  15   1        3.09        0.40      3.56 o 
  -1  15   1       32.91       36.32      3.47 o 
   0  15   1        1.42        2.72      1.82 o 
   1  15   1       47.86       63.13      6.44 o 
   2  15   1       39.03       41.67      2.86 o 
   3  15   1        0.01        0.39      2.01 o 
   4  15   1        1.43        0.77      1.98 o 
   5  15   1       18.93       24.30      2.33 o 
   6  15   1       36.71       37.87      2.70 o 
   7  15   1        0.03        3.24      1.69 o 
   8  15   1        0.38        0.01      1.60 o 
   9  15   1       25.65       29.26      4.06 o 
  -4  16   1        0.51       -1.73      2.87 o 
  -3  16   1        3.94        3.65      2.40 o 
  -2  16   1       23.28       19.79      3.16 o 
  -1  16   1        2.52        1.72      2.83 o 
   0  16   1        0.57        1.95      3.26 o 
   1  16   1        0.14        3.51      4.18 o 
   2  16   1        1.52        5.38      3.26 o 
   3  16   1       21.06       24.31      3.12 o 
   4  16   1       15.00       16.05      2.79 o 
   5  16   1        6.58        4.37      1.90 o 
   6  16   1       52.43       49.31      3.01 o 
   7  16   1        9.82        8.64      1.94 o 
  -2  17   1        3.47        7.97      3.12 o 
  -1  17   1       16.58       26.13      4.82 o 
   0  17   1        6.08        3.35      3.71 o 
   2  17   1        4.15        6.86      3.71 o 
   3  17   1        5.90        7.45      3.88 o 
   4  17   1        0.00        1.10      1.91 o 
   5  17   1        0.81        1.45      2.34 o 
   0  18   1        5.78        9.43      4.16 o 
   2  18   1        1.36        3.35      3.51 o 
   3  18   1        3.02        4.16      3.79 o 
  -2 -17   2        5.27        1.17      3.76 o 
   0 -17   2        1.37        1.20      3.63 o 
  -5 -16   2        5.17        7.78      3.65 o 
  -4 -16   2       35.12       45.62      3.93 o 
  -3 -16   2        6.55        7.28      4.02 o 
  -2 -16   2       10.83        8.28      4.18 o 
  -1 -16   2       14.28        5.35      4.02 o 
   0 -16   2        0.85        1.76      3.51 o 
   1 -16   2        0.21        0.25      3.23 o 
   2 -16   2        1.28        3.65      2.73 o 
   3 -16   2        3.62       -3.04      3.29 o 
  -6 -15   2       38.48       33.01      3.31 o 
  -5 -15   2        1.54        2.80      2.30 o 
  -4 -15   2       36.01       40.09      3.53 o 
  -3 -15   2        8.34        7.48      2.55 o 
  -2 -15   2        1.26       -2.82      2.82 o 
  -1 -15   2        0.10       -2.36      2.36 o 
   0 -15   2       10.49       14.56      4.04 o 
   1 -15   2       13.34       22.18      6.44 o 
   2 -15   2        0.30       -0.95      2.25 o 
   3 -15   2        1.22        2.48      2.44 o 
   4 -15   2       19.23       27.36      4.82 o 
  -8 -14   2        0.32       -2.48      2.48 o 
  -7 -14   2       21.98       25.13      2.95 o 
  -6 -14   2        0.02       -1.75      1.75 o 
  -5 -14   2       21.39       19.00      2.78 o 
  -4 -14   2        0.81        1.54      2.03 o 
  -3 -14   2       19.47       21.60      2.79 o 
  -2 -14   2       64.21       65.08      4.13 o 
  -1 -14   2       36.85       38.59      2.75 o 
   0 -14   2        1.04        0.17      1.69 o 
   1 -14   2       11.39       14.36      3.61 o 
   2 -14   2        2.04        2.47      2.10 o 
   3 -14   2        0.08       -0.62      2.38 o 
   4 -14   2        0.18       -0.01      2.05 o 
   5 -14   2        0.10        2.40      2.15 o 
   6 -14   2        0.00       -1.62      2.59 o 
 -10 -13   2       10.05        9.65      3.68 o 
  -9 -13   2       12.84       12.78      2.41 o 
  -8 -13   2        7.26        8.71      2.21 o 
  -7 -13   2       18.39       18.49      2.64 o 
  -6 -13   2        2.88       -0.46      1.72 o 
  -5 -13   2       11.63       12.08      2.33 o 
  -4 -13   2       21.01       24.50      2.07 o 
  -3 -13   2       16.22       22.36      2.02 o 
  -2 -13   2        0.27        0.39      1.50 o 
  -1 -13   2       48.40       42.42      2.25 o 
   0 -13   2        1.95        2.81      1.66 o 
   1 -13   2       59.47       71.70      5.13 o 
   2 -13   2       44.15       46.64      3.40 o 
   3 -13   2       50.04       46.09      3.74 o 
   4 -13   2        0.00       -0.82      1.80 o 
   5 -13   2        0.30        0.42      1.94 o 
   6 -13   2        4.16        2.05      2.07 o 
   7 -13   2        1.06        1.95      2.12 o 
 -11 -12   2        0.58        3.04      2.62 o 
 -10 -12   2        7.45        7.99      2.06 o 
  -9 -12   2        9.94       12.25      1.91 o 
  -8 -12   2        0.89        1.47      1.51 o 
  -7 -12   2        2.80        3.13      1.55 o 
  -6 -12   2       62.38       59.44      2.49 o 
  -5 -12   2       16.50       18.76      1.64 o 
  -4 -12   2      152.55      160.65      4.62 o 
  -3 -12   2       69.01       68.81      3.07 o 
  -2 -12   2       37.39       33.52      2.23 o 
  -1 -12   2        3.15        1.87      1.19 o 
   0 -12   2        0.01        0.36      1.13 o 
   1 -12   2        0.86        2.17      1.23 o 
   2 -12   2        8.60        6.49      1.60 o 
   3 -12   2       10.65        9.33      2.13 o 
   4 -12   2       32.33       31.20      2.23 o 
   5 -12   2        0.14        2.56      1.50 o 
   6 -12   2       13.27       18.27      2.01 o 
   7 -12   2       25.08       26.80      2.30 o 
   8 -12   2        2.72        2.66      1.61 o 
   9 -12   2       11.59       10.09      2.29 o 
 -11 -11   2       26.85       27.18      2.76 o 
 -10 -11   2        0.35        1.63      1.52 o 
  -9 -11   2        0.39        1.43      1.47 o 
  -8 -11   2       29.91       35.47      1.97 o 
  -7 -11   2        0.01       -0.60      1.07 o 
  -6 -11   2       34.14       33.05      1.88 o 
  -5 -11   2       45.40       47.20      2.85 o 
  -4 -11   2       19.77       22.19      1.55 o 
  -3 -11   2        0.01        1.52      1.09 o 
  -2 -11   2       19.41       21.96      1.57 o 
  -1 -11   2        2.12        2.23      1.13 o 
   0 -11   2       18.26       23.43      1.58 o 
   1 -11   2        1.94        4.95      1.17 o 
   2 -11   2       24.38       25.66      1.76 o 
   3 -11   2        1.30        1.15      1.29 o 
   4 -11   2        5.83        7.57      1.48 o 
   5 -11   2        4.00        3.91      1.49 o 
   6 -11   2        3.70        4.59      1.53 o 
   7 -11   2        6.78        6.88      1.59 o 
   8 -11   2        7.65        4.34      1.54 o 
   9 -11   2        0.96       -0.15      1.44 o 
  10 -11   2        1.00        2.02      2.97 o 
 -12 -10   2        0.04        2.04      2.29 o 
 -11 -10   2       59.09       67.09      2.91 o 
 -10 -10   2        4.44        2.93      1.43 o 
  -9 -10   2        0.79       -0.86      1.10 o 
  -8 -10   2        2.00        4.03      1.18 o 
  -7 -10   2       28.54       27.86      1.70 o 
  -6 -10   2        9.66        8.27      1.24 o 
  -5 -10   2       39.66       29.48      1.65 o 
  -4 -10   2        3.05        0.19      0.91 o 
  -3 -10   2       43.72       43.54      1.69 o 
  -2 -10   2      103.66      102.13      2.57 o 
  -1 -10   2      108.36       97.51      2.49 o 
   0 -10   2       49.51       33.39      1.54 o 
   1 -10   2        4.21        1.91      0.83 o 
   2 -10   2       81.93       94.20      2.45 o 
   3 -10   2      131.84      134.54      5.12 o 
   4 -10   2        0.93        2.72      1.29 o 
   5 -10   2       22.29       18.65      1.69 o 
   6 -10   2        3.96        3.41      1.33 o 
   7 -10   2       32.03       40.81      3.82 o 
   8 -10   2       10.64       13.99      1.84 o 
   9 -10   2       13.15       11.54      1.67 o 
  10 -10   2       35.44       35.39      3.87 o 
  11 -10   2        0.21        0.50      2.40 o 
 -12  -9   2        0.54        5.88      2.71 o 
 -11  -9   2        6.39        8.90      1.33 o 
 -10  -9   2        0.31       -0.15      1.07 o 
  -9  -9   2       23.45       25.51      1.59 o 
  -8  -9   2        0.18       -0.57      1.07 o 
  -7  -9   2        3.04        1.83      1.04 o 
  -6  -9   2       46.30       35.03      1.73 o 
  -5  -9   2       40.05       33.78      1.64 o 
  -4  -9   2       66.86       70.68      1.86 o 
  -3  -9   2      537.04      517.00      7.15 o 
  -2  -9   2        2.25        3.26      0.80 o 
  -1  -9   2        0.94        1.09      0.66 o 
   0  -9   2       54.05       46.82      1.48 o 
   1  -9   2        0.26       -0.73      0.83 o 
   2  -9   2      756.01      709.70     10.32 o 
   3  -9   2        2.39        4.31      0.92 o 
   4  -9   2        3.02        4.32      1.23 o 
   5  -9   2       69.85       70.70      2.73 o 
   6  -9   2       21.53       19.73      2.19 o 
   7  -9   2       10.93       10.79      1.62 o 
   8  -9   2        0.65        0.53      1.48 o 
   9  -9   2        5.88        3.94      1.31 o 
  10  -9   2        3.11        3.03      1.26 o 
  11  -9   2        4.36        2.96      2.68 o 
 -12  -8   2       20.89       25.20      2.18 o 
 -11  -8   2       28.34       27.16      1.59 o 
 -10  -8   2        0.00       -1.02      1.02 o 
  -9  -8   2       35.58       36.07      1.77 o 
  -8  -8   2        9.69        7.93      1.10 o 
  -7  -8   2        0.94       -0.87      0.87 o 
  -6  -8   2      866.03      830.01     13.28 o 
  -5  -8   2       84.97       71.78      2.00 o 
  -4  -8   2      575.88      570.51      7.69 o 
  -3  -8   2       35.98       41.48      1.36 o 
  -2  -8   2      101.05      114.56      2.49 o 
  -1  -8   2       19.58       22.06      0.99 o 
   0  -8   2        6.93       11.00      0.81 o 
   1  -8   2       51.02       38.28      1.29 o 
   2  -8   2      357.46      361.09      5.18 o 
   3  -8   2       35.55       35.13      1.44 o 
   4  -8   2       29.10       25.94      1.32 o 
   5  -8   2       67.26       74.26      2.59 o 
   6  -8   2       32.05       26.44      1.61 o 
   7  -8   2       51.44       44.21      2.09 o 
   8  -8   2       27.79       30.69      1.77 o 
   9  -8   2        8.40       10.40      1.38 o 
  10  -8   2        0.93       -1.10      1.10 o 
  11  -8   2       23.12       21.94      2.35 o 
  12  -8   2       19.99       15.98      3.01 o 
 -13  -7   2        0.00        0.05      1.63 o 
 -12  -7   2       28.68       30.20      2.23 o 
 -11  -7   2       11.83       16.34      1.74 o 
 -10  -7   2        1.53        1.46      0.97 o 
  -9  -7   2       16.89       13.34      1.22 o 
  -8  -7   2        2.09        0.87      0.86 o 
  -7  -7   2        2.19        4.54      0.93 o 
  -6  -7   2       28.09       35.25      2.26 o 
  -5  -7   2      101.24       86.51      1.88 o 
  -4  -7   2       28.48       23.07      0.85 o 
  -3  -7   2      141.25      154.94      2.26 o 
  -2  -7   2      695.54      695.31      9.87 o 
  -1  -7   2       17.92       13.41      0.78 o 
   0  -7   2        0.23        1.34      0.53 o 
   1  -7   2        5.55        8.14      0.70 o 
   2  -7   2      606.16      549.34      6.72 o 
   3  -7   2      409.58      411.82      5.61 o 
   4  -7   2      389.39      375.37      5.69 o 
   5  -7   2       14.38       11.39      1.10 o 
   6  -7   2       51.22       32.46      1.66 o 
   7  -7   2       18.02       16.98      1.35 o 
   8  -7   2       19.09       20.90      1.44 o 
   9  -7   2       18.77       16.80      1.38 o 
  10  -7   2       19.52       16.88      1.28 o 
  11  -7   2        6.40        5.87      1.95 o 
  12  -7   2       57.02       63.94     10.93 o 
 -13  -6   2       64.67       78.47      7.61 o 
 -12  -6   2       17.56       19.54      1.89 o 
 -11  -6   2       12.74       18.17      1.80 o 
 -10  -6   2        1.12        0.77      0.82 o 
  -9  -6   2       10.89        8.82      1.01 o 
  -8  -6   2       10.76        9.42      1.00 o 
  -7  -6   2       10.69       11.71      1.01 o 
  -6  -6   2      298.09      333.63      5.20 o 
  -5  -6   2      449.85      406.89      5.47 o 
  -4  -6   2      100.87      108.81      2.45 o 
  -3  -6   2      706.23      655.52      6.86 o 
  -2  -6   2        7.24        6.68      0.65 o 
  -1  -6   2      309.10      301.25      4.24 o 
   0  -6   2      100.62       92.39      1.77 o 
   1  -6   2      271.76      280.21      3.70 o 
   2  -6   2      742.24      843.43     10.80 o 
   3  -6   2      224.83      229.54      2.97 o 
   4  -6   2        3.47        3.58      0.59 o 
   5  -6   2      340.70      312.78      4.13 o 
   6  -6   2       33.20       41.75      1.59 o 
   7  -6   2        7.40       11.19      1.10 o 
   8  -6   2       20.98       12.63      1.15 o 
   9  -6   2       89.83       95.97      2.66 o 
  10  -6   2       34.32       31.24      2.11 o 
  11  -6   2        0.10       -1.28      1.28 o 
  12  -6   2        3.60        5.31      3.97 o 
  13  -6   2        0.78        1.15      2.05 o 
 -13  -5   2        3.60        3.59      1.59 o 
 -12  -5   2       30.95       35.23      2.49 o 
 -11  -5   2        2.32        1.65      1.24 o 
 -10  -5   2      114.42      119.16      2.66 o 
  -9  -5   2        5.47        3.96      0.84 o 
  -8  -5   2        0.42       -0.67      0.67 o 
  -7  -5   2      138.66      118.45      2.26 o 
  -6  -5   2      109.17       77.04      1.30 o 
  -5  -5   2      103.71      142.75      2.04 o 
  -4  -5   2       32.88       30.77      0.82 o 
  -3  -5   2      100.23      134.72      1.70 o 
  -2  -5   2      209.89      230.59      3.69 o 
  -1  -5   2      667.40      791.01      9.13 o 
   0  -5   2      129.94      138.55      2.22 o 
   1  -5   2      467.73      442.30      5.35 o 
   2  -5   2      233.24      233.45      2.73 o 
   3  -5   2      123.13      120.10      2.27 o 
   4  -5   2      105.35      108.92      1.66 o 
   5  -5   2        1.74        1.66      0.45 o 
   6  -5   2        0.41        0.33      0.63 o 
   7  -5   2      227.80      195.25      3.21 o 
   8  -5   2        5.14        7.33      0.67 o 
   9  -5   2       74.26       69.74      2.63 o 
  10  -5   2       17.87       17.90      2.93 o 
  11  -5   2       15.35       14.23      1.59 o 
  12  -5   2        0.59       -0.24      1.30 o 
  13  -5   2       11.37       10.58      1.63 o 
 -13  -4   2        2.44        2.78      2.23 o 
 -12  -4   2      122.51      129.88      7.26 o 
 -11  -4   2        0.68       -0.86      1.58 o 
 -10  -4   2       23.81       21.80      1.59 o 
  -9  -4   2       53.84       45.73      1.31 o 
  -8  -4   2        2.98        4.04      0.58 o 
  -7  -4   2        9.64        5.60      0.68 o 
  -6  -4   2       60.45       94.09      1.75 o 
  -5  -4   2      404.64      355.32      4.31 o 
  -4  -4   2       43.35       44.90      0.90 o 
  -3  -4   2      238.36      241.91      2.60 o 
  -2  -4   2     1670.62     1581.06     14.77 o 
  -1  -4   2      483.10      590.92      6.06 o 
   0  -4   2      556.78      746.15      8.56 o 
   1  -4   2        1.83        4.20      0.35 o 
   2  -4   2      352.25      335.35      3.77 o 
   3  -4   2      398.44      409.36      4.60 o 
   4  -4   2      428.37      435.31      5.20 o 
   5  -4   2       17.35        9.79      0.56 o 
   6  -4   2       35.35       20.14      0.72 o 
   7  -4   2        0.98        1.79      0.47 o 
   8  -4   2       29.46       25.85      1.10 o 
   9  -4   2      104.47       89.18      2.48 o 
  10  -4   2       27.60       30.10      1.49 o 
  11  -4   2        6.55        7.59      1.23 o 
  12  -4   2       65.18       80.64      4.31 o 
  13  -4   2       27.70       36.83      2.43 o 
  14  -4   2        2.41        2.04      1.76 o 
 -13  -3   2       15.04       16.28      1.83 o 
 -12  -3   2       44.56       51.04      2.72 o 
 -11  -3   2       16.08       15.79      3.23 o 
 -10  -3   2      121.28      105.25      3.11 o 
  -9  -3   2        0.05       -0.81      0.81 o 
  -8  -3   2       85.77       84.84      1.61 o 
  -7  -3   2      115.55      134.84      2.02 o 
  -6  -3   2       51.60       35.75      0.84 o 
  -5  -3   2      111.71      100.67      1.59 o 
  -4  -3   2        0.19        3.75      0.34 o 
  -3  -3   2      490.07      447.45      4.41 o 
  -2  -3   2       95.23      118.44      1.43 o 
  -1  -3   2      155.21      172.35      2.12 o 
   0  -3   2      388.34      354.72      3.23 o 
   1  -3   2      290.63      352.74      3.94 o 
   2  -3   2      546.46      602.71      6.10 o 
   3  -3   2      586.33      677.93      7.73 o 
   4  -3   2      221.15      142.75      1.92 o 
   5  -3   2      492.68      586.75      6.30 o 
   6  -3   2       46.10       55.51      1.01 o 
   7  -3   2      217.30      172.98      3.08 o 
   8  -3   2      214.20      247.92      4.52 o 
   9  -3   2      612.18      572.56     10.21 o 
  10  -3   2        0.30       -0.82      0.82 o 
  11  -3   2        6.40        7.97      0.89 o 
  12  -3   2        6.76        8.24      1.59 o 
  13  -3   2        3.28        5.10      1.45 o 
  14  -3   2        1.90        0.53      1.51 o 
 -13  -2   2       53.20       62.87      2.99 o 
 -12  -2   2        5.71        6.85      2.31 o 
 -11  -2   2        7.65        8.27      1.37 o 
 -10  -2   2        1.09        3.23      0.88 o 
  -9  -2   2        3.11        5.47      0.82 o 
  -8  -2   2      254.02      235.88      3.32 o 
  -7  -2   2      188.24      181.14      2.47 o 
  -6  -2   2       23.60       28.49      0.67 o 
  -5  -2   2      207.22      231.15      2.73 o 
  -4  -2   2      500.25      603.38      6.50 o 
  -3  -2   2     1185.15     1416.64     14.76 o 
  -2  -2   2       59.37       59.28      0.81 o 
  -1  -2   2      899.35      762.44      7.20 o 
   0  -2   2      678.98      716.95      6.19 o 
   1  -2   2      363.20      430.95      3.96 o 
   2  -2   2     1308.57     1399.30     13.66 o 
   3  -2   2     1025.91      980.65     11.81 o 
   4  -2   2      548.18      684.01      7.20 o 
   5  -2   2       12.21       15.66      0.58 o 
   6  -2   2       18.05       29.03      0.62 o 
   7  -2   2       19.25       27.27      0.85 o 
   8  -2   2       17.75       25.01      0.89 o 
   9  -2   2      221.10      212.85      4.90 o 
  10  -2   2        0.07       -0.57      0.57 o 
  11  -2   2       50.05       45.63      1.49 o 
  12  -2   2       11.13       12.92      0.89 o 
  13  -2   2       34.56       31.88      2.45 o 
  14  -2   2        7.39        4.63      1.59 o 
 -13  -1   2        0.12        0.83      1.29 o 
 -12  -1   2       55.09       64.12      2.96 o 
 -11  -1   2       17.13       20.14      1.61 o 
 -10  -1   2       12.24       12.62      1.05 o 
  -9  -1   2       12.04       10.47      0.83 o 
  -8  -1   2       56.77       67.07      1.26 o 
  -7  -1   2        1.91        7.62      0.47 o 
  -6  -1   2      100.97       85.92      1.28 o 
  -5  -1   2        0.68        0.52      0.25 o 
  -4  -1   2     2390.20     2739.95     28.25 o 
  -3  -1   2       18.43       28.71      0.65 o 
  -2  -1   2     2492.18     2444.15     20.54 o 
  -1  -1   2    13657.07    13598.31    109.70 o 
   0  -1   2      751.42      726.32      6.21 o 
   1  -1   2      404.36      369.51      3.38 o 
   2  -1   2     1017.82      944.87      8.82 o 
   3  -1   2        7.23       12.15      0.29 o 
   4  -1   2      285.34      321.11      4.04 o 
   5  -1   2      590.20      581.37     10.36 o 
   6  -1   2      453.37      534.82      9.52 o 
   7  -1   2       55.67       45.03      1.37 o 
   8  -1   2      304.19      251.02      9.43 o 
   9  -1   2        9.51        6.63      0.81 o 
  10  -1   2       38.60       45.01      2.15 o 
  11  -1   2        0.07       -0.49      0.49 o 
  12  -1   2        2.23        3.94      0.91 o 
  13  -1   2       19.83       24.45      1.41 o 
  14  -1   2        1.16        1.59      1.23 o 
 -13   0   2        0.24       -0.87      1.27 o 
 -12   0   2       85.28       93.64      3.40 o 
 -11   0   2        1.78        1.46      0.90 o 
 -10   0   2       11.95       12.50      1.04 o 
  -9   0   2        9.25       11.22      0.95 o 
  -8   0   2       62.66       46.88      1.45 o 
  -7   0   2       71.95       54.35      1.09 o 
  -6   0   2      252.80      310.58      3.74 o 
  -5   0   2       10.92        1.62      0.47 o 
  -4   0   2       14.40       31.84      0.67 o 
  -3   0   2        1.54        2.71      0.26 o 
  -2   0   2     1706.83     1818.30     17.66 o 
  -1   0   2     4163.08     4336.55     36.34 o 
   0   0   2     3067.76     3088.66     25.88 o 
   1   0   2     1750.18     1862.18     14.53 o 
   2   0   2     8236.70     8463.26     74.97 o 
   3   0   2      291.58      354.66      4.40 o 
   4   0   2      421.57      418.22      7.23 o 
   5   0   2      983.46      997.16     17.32 o 
   6   0   2       66.29       74.51      1.68 o 
   7   0   2       20.30       31.18      1.27 o 
   8   0   2      530.07      560.76     10.04 o 
   9   0   2     1081.02     1030.37     22.49 o 
  10   0   2       65.86       60.88      4.88 o 
  12   0   2        0.16        0.53      0.75 o 
  13   0   2        3.56        3.85      0.99 o 
  14   0   2        0.09        0.78      1.09 o 
  15   0   2        0.10       -1.06      1.06 o 
 -13   1   2        0.79        0.32      1.00 o 
 -12   1   2        3.32        1.79      1.03 o 
 -11   1   2        0.07        0.51      1.08 o 
 -10   1   2        9.12        7.81      0.97 o 
  -9   1   2        0.92        1.24      0.77 o 
  -8   1   2        0.71       -0.14      0.77 o 
  -7   1   2      160.12      133.46      2.02 o 
  -6   1   2        0.38       -0.12      0.33 o 
  -5   1   2       15.33       20.18      0.56 o 
  -4   1   2      778.14      948.70     13.26 o 
  -3   1   2     1121.10     1134.31     12.62 o 
  -2   1   2     2484.87     2709.15     24.87 o 
  -1   1   2     2477.51     2814.06     23.56 o 
   0   1   2     1643.78     1723.87     13.93 o 
   1   1   2      801.48      929.26      7.90 o 
   2   1   2      609.09      603.01      9.00 o 
   3   1   2      253.32      288.66      3.35 o 
   4   1   2      249.98      217.90      5.02 o 
   5   1   2       21.01       40.88      2.57 o 
   6   1   2        1.29        1.39      1.17 o 
   7   1   2       27.02       33.24      2.93 o 
   8   1   2      348.14      334.12     12.44 o 
   9   1   2       17.61       19.86      2.98 o 
  10   1   2      491.92      500.95     18.18 o 
  11   1   2        3.09       -2.06      2.06 o 
  13   1   2       78.01       72.79      2.15 o 
  14   1   2        0.23        0.37      0.71 o 
  15   1   2        0.25        2.18      1.12 o 
 -13   2   2        3.42        2.48      1.39 o 
 -12   2   2       23.64       27.32      1.94 o 
 -11   2   2        0.24        0.61      0.86 o 
 -10   2   2       48.51       45.11      2.29 o 
  -9   2   2      117.06      121.88      3.00 o 
  -8   2   2       85.14       88.93      1.66 o 
  -7   2   2      373.85      316.30      4.20 o 
  -6   2   2      427.64      438.57      5.18 o 
  -5   2   2      671.38      763.36      8.09 o 
  -4   2   2      259.05      273.66      3.31 o 
  -3   2   2       27.26       33.71      0.76 o 
  -2   2   2      106.11      115.35      1.43 o 
  -1   2   2    10452.40     9818.61     82.37 o 
   0   2   2      766.18      789.52      6.73 o 
   1   2   2      855.08      793.94      7.05 o 
   2   2   2     7695.57     7941.90    106.41 o 
   3   2   2      902.43      896.17      9.37 o 
   4   2   2      136.94      172.00      2.48 o 
   5   2   2       56.03       71.97      1.31 o 
   6   2   2      554.77      632.27     12.52 o 
   7   2   2      652.03      703.19     22.90 o 
   8   2   2      124.10      136.26      6.67 o 
   9   2   2       33.28       22.25      3.10 o 
  10   2   2        6.97        5.08      2.62 o 
  11   2   2        5.03        5.02      2.57 o 
  12   2   2       14.39       20.00      3.79 o 
  13   2   2       17.77       27.72      4.38 o 
  14   2   2        3.11        2.40      0.79 o 
  15   2   2        3.81        2.09      1.23 o 
 -13   3   2       33.30       33.33      2.96 o 
 -12   3   2       15.34       14.20      1.66 o 
 -11   3   2        0.36        0.59      1.80 o 
 -10   3   2       61.23       58.09      2.62 o 
  -9   3   2       48.81       42.47      1.57 o 
  -8   3   2        7.10        4.74      0.57 o 
  -7   3   2      180.93      178.18      3.17 o 
  -6   3   2       85.81       89.32      1.20 o 
  -5   3   2        3.09        4.89      0.37 o 
  -4   3   2      115.10      123.37      1.62 o 
  -3   3   2        1.11       -0.13      0.20 o 
  -2   3   2      137.96      166.83      1.89 o 
  -1   3   2      459.60      530.88      5.36 o 
   0   3   2       63.88       52.15      0.68 o 
   1   3   2    13286.00    13314.89    116.37 o 
   2   3   2      370.13      342.03      3.30 o 
   3   3   2     1076.07     1206.36     11.81 o 
   4   3   2      304.33      359.84      3.66 o 
   5   3   2     1530.67     1486.67     17.87 o 
   6   3   2        2.43       -0.22      0.41 o 
   7   3   2      140.09      111.01      2.46 o 
   8   3   2     1087.07      956.76     16.70 o 
   9   3   2       27.38       18.22      0.93 o 
  10   3   2      146.53      143.58      3.07 o 
  11   3   2       34.49       37.65      4.16 o 
  12   3   2        2.03        2.57      2.87 o 
  13   3   2       24.53       21.08      1.18 o 
  14   3   2       39.30       41.85      1.78 o 
  15   3   2       12.31       10.82      1.62 o 
 -13   4   2        0.00        0.64      1.46 o 
 -12   4   2        1.67        1.20      2.04 o 
 -11   4   2       21.57       20.22      3.03 o 
 -10   4   2       55.62       57.73      5.19 o 
  -9   4   2        9.42        8.95      0.87 o 
  -8   4   2       45.29       46.13      1.35 o 
  -7   4   2       10.57        4.77      0.61 o 
  -6   4   2        2.89        4.97      0.47 o 
  -5   4   2        6.13        9.54      0.48 o 
  -4   4   2        3.21        4.44      0.41 o 
  -3   4   2      136.94      153.14      1.97 o 
  -2   4   2       13.25       26.80      0.64 o 
  -1   4   2     1122.17     1153.73     12.08 o 
   0   4   2      390.73      285.49      2.77 o 
   1   4   2     1534.98     1646.78     14.53 o 
   2   4   2      247.28      255.43      2.73 o 
   3   4   2      431.78      432.37      4.43 o 
   4   4   2        7.02       22.68      0.56 o 
   5   4   2       95.43      107.94      1.30 o 
   6   4   2       52.27       62.26      0.92 o 
   7   4   2       40.23       45.42      1.72 o 
   8   4   2       76.02       85.65      2.71 o 
   9   4   2       48.43       52.24      1.13 o 
  10   4   2       75.40       73.81      1.78 o 
  11   4   2       20.54       16.95      0.82 o 
  12   4   2        9.46        9.66      1.44 o 
  13   4   2       52.91       55.86      2.43 o 
  14   4   2        1.55        4.18      1.51 o 
  15   4   2        0.03        0.33      1.34 o 
 -13   5   2        1.84       -0.06      1.67 o 
 -12   5   2       15.69       21.72      2.07 o 
 -11   5   2        0.96        1.11      1.73 o 
 -10   5   2       44.91       51.01      2.70 o 
  -9   5   2       14.81       13.67      1.12 o 
  -8   5   2       82.87       88.26      2.17 o 
  -7   5   2       25.79       29.45      1.25 o 
  -6   5   2       66.70       70.42      2.80 o 
  -5   5   2       60.36       80.25      1.36 o 
  -4   5   2      118.03      127.85      2.38 o 
  -3   5   2      166.02      193.06      2.46 o 
  -2   5   2      514.97      672.73      6.88 o 
  -1   5   2      362.59      338.70      5.72 o 
   0   5   2     2490.98     2729.68     28.12 o 
   1   5   2     1030.94     1151.30     11.40 o 
   2   5   2        0.26       -0.26      0.26 o 
   3   5   2        0.12       -0.25      0.26 o 
   4   5   2      145.20      179.35      2.21 o 
   5   5   2        0.15       -0.25      0.25 o 
   6   5   2      344.64      341.84      3.62 o 
   7   5   2       77.85       87.45      1.28 o 
   8   5   2       31.17       39.08      1.39 o 
   9   5   2        8.33       10.85      0.65 o 
  10   5   2       16.51       15.41      1.02 o 
  11   5   2        1.65        3.42      0.79 o 
  12   5   2        0.53        1.53      0.71 o 
  13   5   2       43.33       48.25      1.92 o 
  14   5   2        0.13       -1.49      1.49 o 
  15   5   2       16.17       13.79      1.88 o 
 -12   6   2        5.28        3.53      2.16 o 
 -11   6   2       12.23       16.19      3.90 o 
 -10   6   2       34.41       40.49      2.53 o 
  -9   6   2       76.37       73.16      2.42 o 
  -8   6   2        6.21        5.02      1.07 o 
  -7   6   2       53.85       51.86      2.01 o 
  -6   6   2       83.34       79.26      2.12 o 
  -5   6   2       35.23       28.63      1.04 o 
  -4   6   2        6.69        5.69      0.54 o 
  -3   6   2        2.36        3.73      0.47 o 
  -2   6   2        8.83        1.85      0.42 o 
  -1   6   2      259.97      276.40      3.87 o 
   0   6   2      361.99      340.35      4.25 o 
   1   6   2     1912.69     1914.80     21.29 o 
   2   6   2      108.45      128.74      1.80 o 
   3   6   2     2000.08     2193.21     21.42 o 
   4   6   2       14.92        7.82      0.44 o 
   5   6   2      232.46      207.61      3.00 o 
   6   6   2       61.76       67.99      1.17 o 
   7   6   2      122.93      134.29      1.86 o 
   8   6   2       65.62       69.20      1.42 o 
   9   6   2       19.61       21.95      1.18 o 
  10   6   2        7.80        7.13      0.81 o 
  11   6   2       26.65       24.37      1.21 o 
  12   6   2       64.81       69.64      2.38 o 
  13   6   2       11.20       13.15      1.29 o 
  14   6   2       19.48       20.84      2.18 o 
  15   6   2        0.00        3.76      3.46 o 
 -12   7   2        0.58        1.28      1.95 o 
 -11   7   2        2.12        0.28      1.54 o 
 -10   7   2       34.44       37.75      1.79 o 
  -9   7   2       60.36       60.73      2.01 o 
  -8   7   2       40.57       44.51      2.06 o 
  -7   7   2        9.35       10.57      1.22 o 
  -6   7   2       49.84       42.86      1.94 o 
  -5   7   2      376.95      292.71      6.10 o 
  -4   7   2      242.23      239.08      3.15 o 
  -3   7   2       10.98        7.54      0.64 o 
  -2   7   2      118.38      134.36      2.12 o 
  -1   7   2      205.11      215.52      3.26 o 
   0   7   2        1.31       -0.50      0.50 o 
   1   7   2      206.66      228.33      3.34 o 
   2   7   2       81.78       77.01      1.57 o 
   3   7   2       13.06       19.20      0.65 o 
   4   7   2       92.46       95.02      1.53 o 
   5   7   2       36.44       41.65      1.84 o 
   6   7   2       98.97      119.47      1.68 o 
   7   7   2      574.53      505.62      8.75 o 
   8   7   2       85.09       63.46      1.42 o 
   9   7   2        0.30       -0.15      0.46 o 
  10   7   2        5.71        7.19      1.31 o 
  11   7   2        0.30       -0.20      0.99 o 
  12   7   2        3.17        3.29      1.13 o 
  13   7   2       23.88       23.30      2.38 o 
  14   7   2       24.83       32.79      1.91 o 
  15   7   2        0.02       -3.32      3.32 o 
 -11   8   2        3.70        1.51      1.79 o 
 -10   8   2        3.04       -0.47      1.45 o 
  -9   8   2        3.46        4.18      1.23 o 
  -8   8   2       33.74       33.92      1.89 o 
  -7   8   2        1.25       -0.26      1.05 o 
  -6   8   2       10.39        9.48      1.27 o 
  -5   8   2        1.70        2.29      1.05 o 
  -4   8   2       25.36       19.00      1.09 o 
  -3   8   2      213.81      201.53      3.56 o 
  -2   8   2       15.98       15.04      1.26 o 
  -1   8   2        0.02       -0.35      0.52 o 
   0   8   2       61.96       72.09      1.63 o 
   1   8   2        0.41        0.73      0.52 o 
   2   8   2      636.56      540.71      7.81 o 
   3   8   2      607.92      626.88      7.49 o 
   4   8   2      465.74      482.45      6.72 o 
   5   8   2        8.11        7.94      0.57 o 
   6   8   2       49.33       38.41      1.14 o 
   7   8   2       13.54        5.96      0.80 o 
   8   8   2       60.48       59.19      2.15 o 
   9   8   2        6.35        4.37      0.85 o 
  10   8   2       63.48       61.78      1.81 o 
  11   8   2       23.29       23.70      1.67 o 
  12   8   2       17.38       16.57      1.60 o 
  13   8   2       25.21       26.66      1.89 o 
  14   8   2        1.55        2.27      1.27 o 
 -11   9   2        0.02       -1.90      1.90 o 
 -10   9   2       14.10       15.43      1.34 o 
  -9   9   2        4.26        3.12      1.33 o 
  -8   9   2        1.00       -1.09      1.09 o 
  -7   9   2       14.47       14.21      1.49 o 
  -6   9   2       15.90       17.77      1.60 o 
  -5   9   2       42.09       37.41      1.97 o 
  -4   9   2        7.79       14.03      1.61 o 
  -3   9   2        0.46       -0.70      0.70 o 
  -2   9   2       16.33        9.83      0.95 o 
  -1   9   2      179.76      181.28      3.37 o 
   0   9   2        2.15        2.44      0.67 o 
   1   9   2       97.43      100.06      2.05 o 
   2   9   2       10.53       12.10      0.83 o 
   3   9   2      188.93      157.31      2.52 o 
   4   9   2        1.78        0.88      0.84 o 
   5   9   2      416.63      382.49      5.41 o 
   6   9   2      128.30      153.01      3.34 o 
   7   9   2      248.47      247.28      4.76 o 
   8   9   2        0.18       -0.07      1.28 o 
   9   9   2      106.75      102.61      2.66 o 
  10   9   2       13.55       13.59      1.13 o 
  11   9   2       22.14       20.77      1.74 o 
  12   9   2        0.95        1.70      1.31 o 
  13   9   2        3.90        3.06      2.87 o 
  14   9   2        1.95        0.49      1.38 o 
 -11  10   2        1.52       -1.87      2.15 o 
 -10  10   2       18.84       24.53      2.39 o 
  -9  10   2       65.96       64.89      2.93 o 
  -8  10   2        1.19       -0.35      1.28 o 
  -7  10   2       25.57       26.39      1.95 o 
  -6  10   2        3.91        1.95      1.41 o 
  -5  10   2        5.52        6.06      1.46 o 
  -4  10   2       70.57       68.16      2.67 o 
  -3  10   2       27.76       23.51      1.31 o 
  -2  10   2       89.26       82.22      2.24 o 
  -1  10   2      142.79      133.17      2.94 o 
   0  10   2      399.00      380.25      5.51 o 
   1  10   2       80.07       86.07      1.97 o 
   2  10   2        1.41        0.55      1.02 o 
   3  10   2       15.99       14.73      1.09 o 
   4  10   2       22.51       23.38      1.25 o 
   5  10   2       25.44       24.81      1.53 o 
   6  10   2       10.28        8.79      1.14 o 
   7  10   2       97.74       84.98      2.55 o 
   8  10   2      162.40      153.19      3.55 o 
   9  10   2       16.71       19.76      1.72 o 
  10  10   2       37.98       42.16      1.83 o 
  11  10   2        6.93        7.62      1.04 o 
  12  10   2       23.17       20.20      1.99 o 
  13  10   2       10.42        8.93      1.75 o 
  14  10   2        7.00        6.41      3.68 o 
 -10  11   2        0.91        0.22      1.88 o 
  -9  11   2       37.95       42.00      2.90 o 
  -8  11   2       10.11       10.68      2.77 o 
  -7  11   2        1.66       -0.74      1.42 o 
  -6  11   2       20.21       17.40      2.46 o 
  -5  11   2       22.97       19.81      1.84 o 
  -4  11   2       92.16      100.73      3.84 o 
  -3  11   2       43.82       33.13      2.07 o 
  -2  11   2        0.80        0.69      0.91 o 
  -1  11   2       47.12       36.28      1.58 o 
   0  11   2      184.93      173.57      3.49 o 
   1  11   2       33.13       42.94      1.66 o 
   2  11   2      258.32      250.61      4.48 o 
   3  11   2        2.35        0.84      0.85 o 
   4  11   2        5.92        3.88      0.87 o 
   5  11   2        3.26        1.95      1.24 o 
   6  11   2        0.77        0.52      1.00 o 
   7  11   2       48.55       50.43      2.09 o 
   8  11   2       17.13       10.66      1.30 o 
   9  11   2      154.55      149.40      3.79 o 
  10  11   2        0.98        1.38      1.09 o 
  11  11   2        3.69        4.94      1.15 o 
  12  11   2       77.21       86.45      3.60 o 
  13  11   2        2.07        0.95      1.98 o 
  -9  12   2       27.33       37.78      2.99 o 
  -8  12   2        4.46        2.85      1.62 o 
  -7  12   2       55.45       52.41      4.21 o 
  -6  12   2        8.66        6.95      1.69 o 
  -5  12   2        0.01        0.73      1.91 o 
  -4  12   2       12.98       10.90      1.75 o 
  -3  12   2       12.27       14.10      2.93 o 
  -2  12   2        4.12        5.85      1.48 o 
  -1  12   2        5.52        3.43      1.22 o 
   0  12   2       37.94       40.43      1.96 o 
   1  12   2      111.63      125.42      3.38 o 
   2  12   2       12.29       18.05      1.52 o 
   3  12   2        4.52        0.96      1.14 o 
   4  12   2       41.11       39.57      2.01 o 
   5  12   2       23.62       20.26      1.53 o 
   6  12   2      161.18      159.68      3.95 o 
   7  12   2      100.12       90.59      3.49 o 
   8  12   2       24.41       17.97      1.55 o 
   9  12   2        0.74        2.10      1.18 o 
  10  12   2        8.28        6.63      1.35 o 
  11  12   2       12.76       13.09      1.45 o 
  12  12   2        0.10        0.44      1.13 o 
  13  12   2        9.71        6.05      3.76 o 
  -8  13   2        5.07        3.60      2.00 o 
  -7  13   2        1.69        3.03      1.72 o 
  -6  13   2        0.02       -1.46      1.46 o 
  -5  13   2       19.79       10.58      3.47 o 
  -4  13   2        0.01       -1.29      3.63 o 
  -3  13   2        7.60       10.40      2.34 o 
  -2  13   2       54.29       44.22      3.14 o 
  -1  13   2        8.51        8.04      1.96 o 
   0  13   2        0.67        0.59      1.16 o 
   1  13   2       21.09       22.91      1.71 o 
   2  13   2        0.63        2.12      1.20 o 
   3  13   2       23.06       24.94      2.26 o 
   4  13   2       17.46       18.57      1.89 o 
   5  13   2       54.38       50.18      2.76 o 
   6  13   2       85.30       81.73      2.85 o 
   7  13   2       65.01       66.09      2.60 o 
   8  13   2       10.29        6.32      1.35 o 
   9  13   2        0.52       -0.38      1.28 o 
  10  13   2        3.00        2.47      2.06 o 
  11  13   2        9.12       13.22      1.55 o 
  12  13   2        7.31        7.74      2.00 o 
  -6  14   2        0.86       -0.02      2.08 o 
  -5  14   2       11.76       13.18      2.58 o 
  -4  14   2        6.41        5.76      2.22 o 
  -3  14   2       17.60       20.99      7.57 o 
  -2  14   2       30.76       29.19      2.91 o 
  -1  14   2        6.33        2.19      1.58 o 
   0  14   2        4.87        4.28      1.41 o 
   1  14   2        3.14        3.99      2.07 o 
   2  14   2       62.63       64.00      3.10 o 
   3  14   2        0.11        2.47      1.55 o 
   4  14   2        0.92        1.94      1.95 o 
   5  14   2        0.63        1.75      1.49 o 
   6  14   2        0.87        0.99      1.33 o 
   7  14   2       17.14       19.48      1.77 o 
   8  14   2        0.68       -0.34      1.73 o 
   9  14   2        7.94       10.10      1.54 o 
  10  14   2        1.06       -0.79      1.27 o 
  11  14   2       13.17       12.66      1.85 o 
  -5  15   2        3.17        2.40      2.26 o 
  -4  15   2       13.11       12.25      2.61 o 
  -3  15   2        0.29       -1.06      2.19 o 
  -2  15   2        0.31        2.42      2.32 o 
  -1  15   2        4.30        5.10      2.26 o 
   0  15   2        0.02       -1.27      1.59 o 
   1  15   2        3.43        1.74      1.76 o 
   2  15   2        1.33        3.23      1.71 o 
   3  15   2       25.70       25.92      2.95 o 
   4  15   2       17.69       16.92      2.67 o 
   5  15   2        0.19        1.62      1.67 o 
   6  15   2      117.15      111.69      4.21 o 
   7  15   2        2.97        5.87      1.74 o 
   8  15   2        1.49        1.39      1.59 o 
   9  15   2        3.11        5.14      2.18 o 
  10  15   2        0.72        0.55      2.91 o 
  -4  16   2        0.01        1.46      2.32 o 
  -3  16   2        2.14       -2.31      2.31 o 
  -2  16   2       28.18       28.51      3.44 o 
  -1  16   2        0.22       -0.61      4.46 o 
   0  16   2        3.62        0.11      3.23 o 
   1  16   2       35.36       42.14      5.41 o 
   2  16   2        3.49        6.73      2.35 o 
   3  16   2        0.60       -0.76      2.64 o 
   4  16   2        0.20        1.96      2.44 o 
   5  16   2        0.34       -0.89      1.63 o 
   6  16   2       30.41       34.52      2.68 o 
   7  16   2       22.09       23.50      2.40 o 
   8  16   2        0.15       -0.24      2.00 o 
   9  16   2       11.21        8.42      3.82 o 
  -2  17   2       12.18       12.50      2.98 o 
  -1  17   2        1.45        3.79      3.49 o 
   0  17   2        0.18        0.31      3.32 o 
   1  17   2        5.42        5.91      2.54 o 
   2  17   2        7.45        7.25      3.96 o 
   3  17   2        3.02       -2.04      3.04 o 
   4  17   2        0.23        1.68      2.65 o 
   5  17   2        5.01        2.86      1.94 o 
   6  17   2        5.20        6.05      1.98 o 
   7  17   2        1.60        2.37      3.49 o 
   8  17   2        2.42        1.45      3.51 o 
   0  18   2        0.18       -0.20      3.65 o 
   2  18   2       10.12       10.18      4.07 o 
   3  18   2        2.92        9.01      3.85 o 
   4  18   2        1.29        1.26      2.44 o 
   5  18   2        0.00       -1.25      3.43 o 
  -4 -16   3       23.73       28.67      4.77 o 
  -3 -16   3       14.47       11.63      4.16 o 
  -2 -16   3        2.79        0.84      3.74 o 
   0 -16   3        7.82        2.96      3.79 o 
   1 -16   3        2.64       -0.17      3.43 o 
   2 -16   3        0.15       -2.09      3.32 o 
  -6 -15   3        0.04        2.79      2.90 o 
  -5 -15   3        1.77        1.72      2.83 o 
  -4 -15   3        0.02        0.98      2.36 o 
  -3 -15   3        0.93       -2.08      2.25 o 
  -2 -15   3        4.92       10.60      3.96 o 
  -1 -15   3       29.15       33.19      7.50 o 
   0 -15   3        3.27        2.09      3.43 o 
   1 -15   3        3.58        3.21      3.40 o 
   2 -15   3        0.05        2.34      2.43 o 
   3 -15   3        0.02        2.60      2.45 o 
   4 -15   3        5.28        9.96      2.65 o 
  -7 -14   3        4.47        0.11      2.73 o 
  -6 -14   3        0.06        2.21      2.25 o 
  -5 -14   3        1.08        3.26      2.41 o 
  -4 -14   3       26.25       26.71      5.66 o 
  -3 -14   3        9.58       10.43      2.68 o 
  -2 -14   3       14.70       13.79      2.74 o 
  -1 -14   3       22.82       23.33      3.11 o 
   0 -14   3       13.02        8.20      4.73 o 
   1 -14   3       48.68       53.43      4.38 o 
   2 -14   3       20.80       23.20      3.05 o 
   3 -14   3        8.77       10.84      2.79 o 
   4 -14   3        4.28        8.48      2.55 o 
   5 -14   3        1.49        2.72      2.24 o 
   6 -14   3        9.46       15.53      3.57 o 
  -8 -13   3        3.68        2.34      2.84 o 
  -7 -13   3       11.12       16.13      3.70 o 
  -6 -13   3       10.71        8.27      2.29 o 
  -5 -13   3        0.65       -0.87      2.01 o 
  -4 -13   3        0.24        0.00      2.61 o 
  -3 -13   3        0.08        1.71      2.84 o 
  -2 -13   3        0.05        1.15      1.55 o 
  -1 -13   3        2.55        3.77      1.65 o 
   0 -13   3       34.95       33.88      2.48 o 
   1 -13   3        0.08        0.62      1.58 o 
   2 -13   3        0.11       -2.13      2.47 o 
   3 -13   3        0.10        0.74      2.03 o 
   4 -13   3        4.49        5.68      2.13 o 
   5 -13   3        0.14       -0.11      2.12 o 
   6 -13   3        9.76        5.87      2.90 o 
   7 -13   3        2.75        4.46      3.12 o 
 -10 -12   3        0.01       -1.48      2.90 o 
  -9 -12   3        4.13        0.52      2.40 o 
  -8 -12   3        2.53       -0.49      1.59 o 
  -7 -12   3       22.99       24.85      2.27 o 
  -6 -12   3        3.29        6.07      2.01 o 
  -5 -12   3        0.13        1.61      1.79 o 
  -4 -12   3        0.09       -1.04      1.63 o 
  -3 -12   3        0.37        2.73      1.79 o 
  -2 -12   3        0.01       -1.58      1.58 o 
  -1 -12   3       11.55       15.74      1.62 o 
   0 -12   3        0.10        0.38      1.16 o 
   1 -12   3       73.71       76.60      3.33 o 
   2 -12   3        8.28        7.53      2.05 o 
   3 -12   3       29.08       36.37      2.90 o 
   4 -12   3       16.25       20.15      2.46 o 
   5 -12   3       11.71       13.08      2.76 o 
   6 -12   3        0.35       -0.93      1.42 o 
   7 -12   3        1.09       -1.08      1.54 o 
   8 -12   3        2.19        2.32      2.51 o 
   9 -12   3        0.00        2.20      3.04 o 
 -11 -11   3       20.59       25.07      3.85 o 
 -10 -11   3        8.71        7.97      2.03 o 
  -9 -11   3        0.11       -1.04      1.44 o 
  -8 -11   3        4.16        1.13      1.52 o 
  -7 -11   3        3.06        2.62      2.45 o 
  -6 -11   3        3.51       -1.25      1.25 o 
  -5 -11   3       25.08       21.02      2.01 o 
  -4 -11   3       24.74       22.97      1.78 o 
  -3 -11   3        0.56        3.12      1.13 o 
  -2 -11   3        1.63       -0.09      1.17 o 
  -1 -11   3      171.79      163.14      4.47 o 
   0 -11   3        0.04       -0.83      1.04 o 
   1 -11   3       12.90        9.25      1.46 o 
   2 -11   3        0.48       -0.77      1.27 o 
   3 -11   3        7.48        5.49      1.45 o 
   4 -11   3       16.80       18.27      1.83 o 
   5 -11   3       20.63       21.14      2.46 o 
   6 -11   3       86.78       87.45      3.45 o 
   7 -11   3        2.59        2.32      2.22 o 
   8 -11   3        0.82       -2.23      2.48 o 
   9 -11   3        0.68       -1.63      1.63 o 
  10 -11   3        0.29        0.43      1.64 o 
 -11 -10   3        0.09        3.86      1.60 o 
 -10 -10   3        2.42        2.19      1.51 o 
  -9 -10   3       25.15       28.35      2.14 o 
  -8 -10   3        1.20       -1.25      1.25 o 
  -7 -10   3        0.48       -0.52      1.34 o 
  -6 -10   3       12.02       12.29      2.24 o 
  -5 -10   3       33.73       39.35      1.93 o 
  -4 -10   3        3.13        5.26      1.10 o 
  -3 -10   3        7.99       14.66      1.07 o 
  -2 -10   3       51.06       37.52      1.62 o 
  -1 -10   3       31.31       30.14      1.67 o 
   0 -10   3        4.65        2.80      1.01 o 
   1 -10   3       56.29       63.04      2.01 o 
   2 -10   3       40.71       40.97      2.15 o 
   3 -10   3        1.28        3.30      1.05 o 
   4 -10   3       71.68       67.29      2.76 o 
   5 -10   3        5.29        5.14      1.43 o 
   6 -10   3       33.00       32.43      2.06 o 
   7 -10   3        8.03       12.30      1.64 o 
   8 -10   3        0.61        0.40      1.29 o 
   9 -10   3        0.01       -0.45      1.27 o 
  10 -10   3       13.52       12.43      3.97 o 
  11 -10   3        3.88        3.90      2.51 o 
 -12  -9   3        0.48       -0.89      2.40 o 
 -11  -9   3       36.03       40.85      2.29 o 
 -10  -9   3       35.11       40.43      2.29 o 
  -9  -9   3        2.20        0.01      1.92 o 
  -8  -9   3       11.33        9.68      1.32 o 
  -7  -9   3       30.04       25.36      2.09 o 
  -6  -9   3       13.38       15.50      1.39 o 
  -5  -9   3        4.85        2.77      1.62 o 
  -4  -9   3       90.24       83.95      2.26 o 
  -3  -9   3        6.54        3.08      0.79 o 
  -2  -9   3       14.95       19.66      1.39 o 
  -1  -9   3       74.97       67.54      2.01 o 
   0  -9   3      100.81      108.71      2.29 o 
   1  -9   3        2.49       -0.71      0.71 o 
   2  -9   3        4.90        4.85      0.87 o 
   3  -9   3      166.24      172.79      3.44 o 
   4  -9   3       76.40       81.48      2.91 o 
   5  -9   3      101.23      104.08      3.48 o 
   6  -9   3        5.90        4.11      1.30 o 
   7  -9   3        2.07        2.86      1.22 o 
   8  -9   3        4.24        1.71      1.53 o 
   9  -9   3        0.20        0.08      1.25 o 
  10  -9   3        1.70       -0.12      1.24 o 
  11  -9   3       46.42       55.80      4.88 o 
 -12  -8   3       14.27       17.76      3.26 o 
 -11  -8   3       40.73       46.82      2.26 o 
 -10  -8   3        1.17        1.99      1.11 o 
  -9  -8   3        0.36       -1.00      1.00 o 
  -8  -8   3        9.58        8.92      1.21 o 
  -7  -8   3       14.20       15.24      1.33 o 
  -6  -8   3       22.00       16.64      1.31 o 
  -5  -8   3       35.49       33.34      1.61 o 
  -4  -8   3        0.35       -0.65      0.65 o 
  -3  -8   3       57.28       51.56      1.55 o 
  -2  -8   3       87.70       63.60      1.86 o 
  -1  -8   3       85.07       96.08      2.06 o 
   0  -8   3       10.61       20.60      1.40 o 
   1  -8   3       17.32       12.89      1.24 o 
   2  -8   3       80.28       65.12      1.87 o 
   3  -8   3       29.87       29.28      1.32 o 
   4  -8   3      262.54      247.74      4.86 o 
   5  -8   3       97.76       98.95      3.06 o 
   6  -8   3       31.35       37.30      1.92 o 
   7  -8   3       15.25       17.62      1.51 o 
   8  -8   3        0.56        1.56      1.11 o 
   9  -8   3       13.70       13.18      2.03 o 
  10  -8   3        0.00       -1.07      1.07 o 
  11  -8   3       19.72       19.99      2.32 o 
  12  -8   3       32.18       38.29      3.82 o 
 -12  -7   3       25.06       23.02      2.45 o 
 -11  -7   3        0.18       -0.83      1.07 o 
 -10  -7   3       34.25       39.92      1.84 o 
  -9  -7   3       13.57       14.34      1.63 o 
  -8  -7   3        1.04        2.64      0.99 o 
  -7  -7   3        4.83        1.42      0.96 o 
  -6  -7   3      236.07      223.22      4.46 o 
  -5  -7   3        4.54        3.85      0.82 o 
  -4  -7   3      613.89      597.36      7.98 o 
  -3  -7   3      246.12      263.29      3.67 o 
  -2  -7   3      160.37      185.25      3.39 o 
  -1  -7   3      237.55      249.05      3.92 o 
   0  -7   3       14.43       27.23      1.04 o 
   1  -7   3      122.25      117.84      2.22 o 
   2  -7   3      100.19      104.88      1.94 o 
   3  -7   3        2.66        3.62      0.80 o 
   4  -7   3      561.12      558.25      8.21 o 
   5  -7   3      182.37      155.65      3.86 o 
   6  -7   3       10.66        3.94      1.21 o 
   7  -7   3        0.17       -1.21      1.21 o 
   8  -7   3        7.30        5.21      1.10 o 
   9  -7   3       33.44       44.35      2.13 o 
  10  -7   3       46.89       37.48      1.77 o 
  11  -7   3       29.53       31.98      3.61 o 
  12  -7   3        0.58        1.66      2.20 o 
 -13  -6   3        2.24        3.68      2.34 o 
 -12  -6   3        0.01        0.61      3.25 o 
 -11  -6   3        3.90        3.38      1.42 o 
 -10  -6   3       52.29       48.07      1.91 o 
  -9  -6   3        5.01        6.51      1.07 o 
  -8  -6   3        5.66        7.65      1.23 o 
  -7  -6   3       47.25       36.06      1.55 o 
  -6  -6   3       22.58       23.65      1.50 o 
  -5  -6   3      370.94      397.09      5.51 o 
  -4  -6   3       15.15       14.37      0.73 o 
  -3  -6   3        7.83       14.41      0.68 o 
  -2  -6   3      566.66      655.64      7.85 o 
  -1  -6   3       50.77       44.56      1.23 o 
   0  -6   3        1.62        0.24      0.50 o 
   1  -6   3      139.10      114.58      2.25 o 
   2  -6   3      118.47      109.47      1.88 o 
   3  -6   3       27.70       23.73      1.02 o 
   4  -6   3     1306.60     1305.80     13.95 o 
   5  -6   3      357.68      401.27      5.52 o 
   6  -6   3       77.75       95.05      2.81 o 
   7  -6   3        8.75        9.39      1.03 o 
   8  -6   3       41.27       47.87      1.92 o 
   9  -6   3        0.07       -0.29      0.85 o 
  10  -6   3       59.59       60.83      2.91 o 
  11  -6   3        5.02        6.22      1.59 o 
  12  -6   3       11.97       14.01      1.90 o 
  13  -6   3        2.97        1.24      1.43 o 
 -13  -5   3       84.41       98.55      5.88 o 
 -12  -5   3        1.20        1.30      1.59 o 
 -11  -5   3       46.05       51.72      3.39 o 
 -10  -5   3       11.40        8.94      1.04 o 
  -9  -5   3        4.94        2.48      0.91 o 
  -8  -5   3       14.90       13.83      1.09 o 
  -7  -5   3       24.83       16.06      1.10 o 
  -6  -5   3       28.23       21.06      1.23 o 
  -5  -5   3       10.35        6.21      0.54 o 
  -4  -5   3        0.91        0.12      0.41 o 
  -3  -5   3       64.33       60.18      1.07 o 
  -2  -5   3       58.11       48.78      1.77 o 
  -1  -5   3      478.27      491.43      6.44 o 
   0  -5   3      346.32      512.33      6.68 o 
   1  -5   3      520.76      537.33      6.44 o 
   2  -5   3        3.21        3.26      0.49 o 
   3  -5   3        2.17        7.11      0.49 o 
   4  -5   3      430.39      481.68      5.61 o 
   5  -5   3     1049.89     1154.18     13.26 o 
   6  -5   3        0.08        3.07      0.58 o 
   7  -5   3        2.91        3.77      0.65 o 
   8  -5   3       80.22       89.46      2.14 o 
   9  -5   3        2.56        2.69      0.84 o 
  10  -5   3        5.53        7.22      1.40 o 
  11  -5   3        0.03       -0.14      1.20 o 
  12  -5   3       18.03       16.94      1.80 o 
  13  -5   3        1.86        4.45      1.46 o 
 -13  -4   3       22.57       20.72      2.15 o 
 -12  -4   3        0.14       -0.26      1.44 o 
 -11  -4   3        8.44        6.12      1.62 o 
 -10  -4   3       20.93       23.04      1.22 o 
  -9  -4   3        0.04       -0.16      0.80 o 
  -8  -4   3       61.93       50.08      1.74 o 
  -7  -4   3       23.97       27.41      1.74 o 
  -6  -4   3        0.76        5.04      0.81 o 
  -5  -4   3      668.97      599.76      7.79 o 
  -4  -4   3        6.82        8.94      0.53 o 
  -3  -4   3      500.57      623.97      6.13 o 
  -2  -4   3      168.43      254.66      2.85 o 
  -1  -4   3      183.48      165.96      2.33 o 
   0  -4   3       80.02      136.34      2.17 o 
   1  -4   3      626.52      722.09      8.36 o 
   2  -4   3      121.90      148.99      2.04 o 
   3  -4   3      460.95      459.93      5.96 o 
   4  -4   3       66.73       65.67      1.52 o 
   5  -4   3      492.17      463.26      5.19 o 
   6  -4   3       22.38       33.60      0.92 o 
   7  -4   3      185.79      165.31      2.81 o 
   8  -4   3       25.88       16.56      0.74 o 
   9  -4   3      361.58      350.54      6.76 o 
  10  -4   3       29.73       29.17      1.45 o 
  11  -4   3        1.71        3.00      1.14 o 
  12  -4   3        1.02        1.38      1.18 o 
  13  -4   3        2.19        4.09      1.32 o 
  14  -4   3        0.03       -1.67      1.67 o 
 -13  -3   3        0.83        1.82      1.43 o 
 -12  -3   3        5.29        3.77      1.85 o 
 -11  -3   3        3.67        1.34      1.39 o 
 -10  -3   3      110.66      101.03      7.28 o 
  -9  -3   3        0.96        0.26      0.74 o 
  -8  -3   3       11.65       10.22      0.84 o 
  -7  -3   3       59.08       43.80      1.22 o 
  -6  -3   3        6.43        0.81      0.39 o 
  -5  -3   3      447.90      535.66      6.60 o 
  -4  -3   3      453.48      461.15      4.89 o 
  -3  -3   3      519.46      619.76      7.31 o 
  -2  -3   3       74.29       77.33      1.08 o 
  -1  -3   3       31.51       39.60      0.72 o 
   0  -3   3        2.91        1.37      0.31 o 
   1  -3   3     1179.12     1436.55     15.01 o 
   2  -3   3        0.47        3.23      0.32 o 
   3  -3   3       45.02       51.13      0.93 o 
   4  -3   3      705.61      657.56      7.56 o 
   5  -3   3      902.12     1063.91     11.96 o 
   6  -3   3      303.78      355.10      4.31 o 
   7  -3   3        5.34       13.61      0.67 o 
   8  -3   3       67.27       83.78      1.87 o 
   9  -3   3       37.78       33.94      2.86 o 
  10  -3   3       89.04       92.40      2.38 o 
  11  -3   3        0.75       -0.69      0.69 o 
  12  -3   3        5.07        5.18      1.09 o 
  13  -3   3        0.02        0.10      1.00 o 
  14  -3   3       42.53       43.23      3.07 o 
 -13  -2   3        6.61        8.39      1.65 o 
 -12  -2   3        2.38        4.30      1.48 o 
 -11  -2   3       73.83       73.71      3.22 o 
 -10  -2   3        4.61        3.71      1.39 o 
  -9  -2   3       97.91       96.00      2.05 o 
  -8  -2   3      263.08      229.52      3.39 o 
  -7  -2   3       49.49       40.45      1.24 o 
  -6  -2   3       75.28       92.75      1.44 o 
  -5  -2   3        0.53        0.25      0.37 o 
  -4  -2   3        1.10        0.18      0.24 o 
  -3  -2   3      715.08      811.10      8.17 o 
  -2  -2   3      268.99      261.68      2.71 o 
  -1  -2   3     1960.21     1882.05     18.42 o 
   0  -2   3       53.87       77.18      0.94 o 
   1  -2   3      690.41      804.92      8.52 o 
   2  -2   3     2005.97     2089.49     20.32 o 
   3  -2   3        0.28        1.19      0.26 o 
   4  -2   3      243.09      299.14      3.77 o 
   5  -2   3       13.25       11.05      0.41 o 
   6  -2   3      185.18      236.10      2.88 o 
   7  -2   3       17.65       17.60      0.94 o 
   8  -2   3      149.96      118.44      2.19 o 
   9  -2   3       89.34       76.86      1.66 o 
  10  -2   3      142.31      132.47      2.82 o 
  11  -2   3        0.14        1.38      0.65 o 
  12  -2   3        0.11       -0.64      0.64 o 
  13  -2   3        6.28        7.47      1.42 o 
  14  -2   3        4.73        3.12      1.51 o 
 -13  -1   3       13.81       14.70      1.82 o 
 -12  -1   3       26.43       26.82      4.25 o 
 -11  -1   3       71.61       82.28      4.48 o 
 -10  -1   3       88.28       90.46      5.52 o 
  -9  -1   3       34.84       33.84      1.08 o 
  -8  -1   3       90.20       99.63      1.78 o 
  -7  -1   3        1.26        1.13      0.47 o 
  -6  -1   3        0.68        1.14      0.33 o 
  -5  -1   3      123.54      131.50      1.77 o 
  -4  -1   3       70.42       70.94      1.34 o 
  -3  -1   3      238.01      187.31      2.45 o 
  -2  -1   3     1160.90     1470.13     13.05 o 
  -1  -1   3      192.84      276.52      2.80 o 
   0  -1   3      860.07      785.25      6.50 o 
   1  -1   3       75.45      105.86      1.16 o 
   2  -1   3        0.01        0.11      0.18 o 
   3  -1   3        2.78        4.62      0.27 o 
   4  -1   3     1386.30     1454.79     14.23 o 
   5  -1   3     3038.36     3163.93     37.86 o 
   6  -1   3      115.38      128.80      3.74 o 
   7  -1   3      427.44      398.87      7.35 o 
   8  -1   3        0.01        3.37      0.63 o 
   9  -1   3      283.98      295.24      6.60 o 
  10  -1   3        0.61       -0.48      0.62 o 
  11  -1   3        6.77        6.86      0.70 o 
  12  -1   3        1.33        1.58      0.75 o 
  13  -1   3        0.24        0.28      1.35 o 
  14  -1   3       10.30       11.88      1.59 o 
  15  -1   3       23.82       21.03      2.04 o 
 -13   0   3        0.06        0.04      1.33 o 
 -12   0   3        3.06        6.25      1.51 o 
 -11   0   3       26.05       30.45      1.69 o 
 -10   0   3       85.08       86.21      2.65 o 
  -9   0   3       27.99       22.94      1.33 o 
  -8   0   3       11.76        4.94      0.74 o 
  -7   0   3       20.17       13.44      0.65 o 
  -6   0   3       57.56       66.51      1.11 o 
  -5   0   3      324.74      315.79      3.85 o 
  -4   0   3      158.81      247.64      3.08 o 
  -3   0   3        0.50       -0.09      0.32 o 
  -2   0   3      319.74      313.19      3.30 o 
  -1   0   3     1752.96     1835.45     17.86 o 
   0   0   3      789.50      777.77      6.68 o 
   1   0   3     5885.46     6241.63     50.38 o 
   2   0   3      260.32      263.63      2.36 o 
   3   0   3        1.82        1.23      0.21 o 
   4   0   3      337.59      329.03      4.13 o 
   5   0   3      886.10      989.49     18.26 o 
   6   0   3      109.60      118.83      2.46 o 
   7   0   3      120.14      154.65      4.74 o 
   8   0   3       53.16       65.45      1.63 o 
   9   0   3      558.51      521.02     18.43 o 
  10   0   3        0.02        0.61      2.12 o 
  11   0   3        0.09       -2.01      2.01 o 
  14   0   3       11.02        9.46      0.92 o 
  15   0   3        2.98        0.92      1.03 o 
 -13   1   3        1.07        2.50      1.09 o 
 -12   1   3        8.92        9.06      1.63 o 
 -11   1   3        9.18        8.77      1.49 o 
 -10   1   3       14.18       14.46      1.56 o 
  -9   1   3       10.53        9.18      1.06 o 
  -8   1   3      233.81      236.95      3.65 o 
  -7   1   3       28.95       26.39      0.98 o 
  -6   1   3      277.21      269.70      3.17 o 
  -5   1   3        2.48        4.40      0.38 o 
  -4   1   3      123.17      163.65      2.18 o 
  -3   1   3      923.49     1022.04     11.46 o 
  -2   1   3      326.59      332.47      3.47 o 
  -1   1   3     1067.29     1138.30     10.61 o 
   0   1   3     9917.33    10155.23     81.96 o 
   1   1   3     8610.28     8884.48     74.62 o 
   2   1   3     8196.82     8375.21     81.49 o 
   3   1   3        0.01        0.41      0.19 o 
   4   1   3        2.05        0.86      0.39 o 
   5   1   3      691.57      793.28     15.94 o 
   6   1   3      118.78      114.97      2.13 o 
   8   1   3      161.77      156.09      7.06 o 
   9   1   3       34.75       29.59      3.51 o 
  10   1   3       67.76       71.64      5.47 o 
  11   1   3       30.29       28.28      3.88 o 
  12   1   3        8.86       -1.31      2.84 o 
 -13   2   3        6.46        5.93      1.29 o 
 -12   2   3       39.17       34.71      1.89 o 
 -11   2   3       24.89       29.74      1.64 o 
 -10   2   3       10.95       12.99      2.13 o 
  -9   2   3      117.92      133.77      4.15 o 
  -8   2   3       36.12       28.30      1.04 o 
  -7   2   3      359.83      352.18      5.74 o 
  -6   2   3       91.30       76.32      1.46 o 
  -5   2   3        5.04       17.53      0.62 o 
  -4   2   3        1.47        1.04      0.28 o 
  -3   2   3       32.46       17.96      0.58 o 
  -2   2   3      598.34      605.40      6.10 o 
  -1   2   3      986.85     1040.43      9.73 o 
   0   2   3     1638.31     1731.44     14.60 o 
   1   2   3     4329.59     4313.00     37.64 o 
   2   2   3     5169.87     5329.51     49.06 o 
   3   2   3     3494.23     3965.95     38.51 o 
   4   2   3      645.73      776.55      9.43 o 
   5   2   3     2548.84     2899.86     46.98 o 
   6   2   3      405.13      399.70      8.60 o 
   7   2   3      113.62      138.66      6.16 o 
   8   2   3      684.19      646.41     21.61 o 
   9   2   3        0.08        0.59      2.23 o 
  10   2   3      437.22      407.16     15.25 o 
  11   2   3       35.03       27.00      3.85 o 
  12   2   3       14.15       13.58      3.60 o 
  13   2   3        3.78        2.54      3.18 o 
 -13   3   3        1.81        4.65      2.01 o 
 -12   3   3        0.07       -0.52      1.85 o 
 -11   3   3        4.35        3.81      1.40 o 
 -10   3   3        2.05        2.29      1.30 o 
  -9   3   3      164.35      150.32      2.65 o 
  -8   3   3       22.11       22.51      0.88 o 
  -7   3   3      218.71      225.61      3.60 o 
  -6   3   3      373.63      383.10      4.68 o 
  -5   3   3      289.05      226.26      2.76 o 
  -4   3   3       26.18       26.44      0.71 o 
  -3   3   3      527.15      549.83      5.64 o 
  -2   3   3      828.79      901.41      8.97 o 
  -1   3   3      181.65      197.66      2.35 o 
   0   3   3      487.65      487.66      4.31 o 
   1   3   3     5603.67     5540.11     48.27 o 
   2   3   3     7248.01     7625.76     69.81 o 
   3   3   3      451.50      550.59      6.27 o 
   4   3   3        2.59        0.69      0.20 o 
   5   3   3      203.72      190.53      2.52 o 
   6   3   3        1.49        0.49      0.47 o 
   7   3   3     1022.51      985.67     17.11 o 
   8   3   3       79.90       98.57      2.22 o 
   9   3   3      869.53      833.95     27.50 o 
  10   3   3        5.59        4.38      2.65 o 
  11   3   3        1.06        0.67      2.18 o 
  12   3   3       45.46       44.79      4.63 o 
  13   3   3       23.59       25.82      4.16 o 
  14   3   3        0.68        4.57      3.49 o 
 -13   4   3        0.25       -1.56      1.56 o 
 -12   4   3       11.82       13.24      1.99 o 
 -11   4   3        1.56        1.65      1.40 o 
 -10   4   3       10.75        6.36      2.83 o 
  -9   4   3        1.16        3.80      0.88 o 
  -8   4   3      162.15      165.83      3.82 o 
  -7   4   3      132.92      143.22      2.72 o 
  -6   4   3       82.91       83.93      1.97 o 
  -5   4   3       31.83       38.90      0.96 o 
  -4   4   3       19.97       26.75      0.81 o 
  -3   4   3      912.26     1023.24     10.84 o 
  -2   4   3        0.04        0.12      0.27 o 
  -1   4   3      238.91      286.24      3.31 o 
   0   4   3      508.44      420.27      3.96 o 
   1   4   3      741.31      746.76      7.09 o 
   2   4   3      111.79      136.66      1.61 o 
   3   4   3      538.58      574.82      6.12 o 
   4   4   3      835.25      850.57      8.97 o 
   5   4   3      424.04      499.68      5.07 o 
   6   4   3      782.48      802.96      8.47 o 
   7   4   3      877.52     1008.72     13.47 o 
   8   4   3       24.85       17.20      1.23 o 
   9   4   3      189.53      162.39      3.86 o 
  10   4   3       32.78       30.77      1.19 o 
  11   4   3       36.37       37.37      4.16 o 
  12   4   3        1.07       -0.61      0.73 o 
  13   4   3       38.71       31.89      1.34 o 
  14   4   3       19.51       19.38      1.51 o 
  15   4   3       24.71       27.02      3.36 o 
 -12   5   3       13.76       18.78      4.75 o 
 -11   5   3       51.19       59.05      3.09 o 
 -10   5   3        1.91        1.47      3.11 o 
  -9   5   3       52.18       51.91      2.03 o 
  -8   5   3       26.53       26.73      1.54 o 
  -7   5   3        4.60        5.21      1.06 o 
  -6   5   3       31.30       35.95      1.29 o 
  -5   5   3       93.36      103.17      1.90 o 
  -4   5   3        0.03        1.02      0.39 o 
  -3   5   3        7.20        7.35      0.48 o 
  -2   5   3       60.02       55.98      1.01 o 
  -1   5   3        2.79        1.74      0.38 o 
   0   5   3      471.11      480.59      5.69 o 
   1   5   3      747.63      730.80      7.39 o 
   2   5   3      166.15      133.06      1.64 o 
   3   5   3      369.95      393.95      4.12 o 
   4   5   3      541.99      587.36      6.37 o 
   5   5   3     1114.70     1276.29     13.74 o 
   6   5   3      137.02      135.79      1.84 o 
   7   5   3        6.08        1.78      0.36 o 
   8   5   3       40.65       30.99      0.96 o 
   9   5   3       21.63       22.42      0.82 o 
  10   5   3       20.49       20.70      0.94 o 
  11   5   3        0.56        1.44      0.55 o 
  12   5   3       45.25       44.89      1.48 o 
  13   5   3       16.41       17.47      1.92 o 
  14   5   3        9.95        8.61      2.01 o 
  15   5   3        5.14        3.91      1.35 o 
 -12   6   3        0.00       -1.67      1.67 o 
 -11   6   3       12.16       15.87      6.01 o 
 -10   6   3       21.38       25.45      1.49 o 
  -9   6   3        2.87       -0.01      0.99 o 
  -8   6   3        0.60        0.92      0.85 o 
  -7   6   3       74.70       82.67      2.62 o 
  -6   6   3       10.55       10.86      1.17 o 
  -5   6   3      364.97      339.99      4.75 o 
  -4   6   3        0.07       -0.36      0.45 o 
  -3   6   3        4.42        9.51      0.56 o 
  -2   6   3      983.39     1020.20     10.29 o 
  -1   6   3      412.26      415.43      5.50 o 
   0   6   3      761.85      882.02     10.94 o 
   1   6   3      278.58      191.80      2.63 o 
   2   6   3      261.04      303.59      3.57 o 
   3   6   3       12.01       10.11      0.48 o 
   4   6   3        0.60        0.70      0.33 o 
   5   6   3      132.51      140.60      1.79 o 
   6   6   3      157.73      159.62      2.09 o 
   7   6   3      180.83      213.14      2.69 o 
   8   6   3      959.44      973.29     11.88 o 
   9   6   3       46.54       46.18      1.42 o 
  10   6   3       32.27       25.16      1.12 o 
  11   6   3       13.69       14.67      0.93 o 
  12   6   3        4.66        6.65      0.82 o 
  13   6   3       21.64       21.98      1.59 o 
  14   6   3        3.80        5.29      1.45 o 
  15   6   3       11.58       10.42      1.73 o 
 -12   7   3        0.94        2.06      2.01 o 
 -11   7   3        0.26       -0.60      1.50 o 
 -10   7   3        8.49       11.75      1.72 o 
  -9   7   3        0.95        0.47      1.08 o 
  -8   7   3       59.63       60.50      2.40 o 
  -7   7   3       28.72       31.24      1.74 o 
  -6   7   3       17.60       13.20      1.33 o 
  -5   7   3      146.50      131.14      3.48 o 
  -4   7   3       52.11       41.31      1.23 o 
  -3   7   3      438.19      458.42      5.71 o 
  -2   7   3       51.18       44.72      1.14 o 
  -1   7   3       35.71       35.39      1.14 o 
   0   7   3        9.22        7.68      0.65 o 
   1   7   3      422.53      490.53      6.42 o 
   2   7   3       27.27       41.76      1.12 o 
   3   7   3      486.90      534.42      5.63 o 
   4   7   3      150.30      167.66      2.26 o 
   5   7   3      196.13      223.25      3.26 o 
   6   7   3       15.90       23.18      0.68 o 
   7   7   3      197.22      177.63      3.39 o 
   8   7   3      409.40      398.02      5.32 o 
   9   7   3       31.82       30.94      0.92 o 
  10   7   3       20.58       17.21      1.58 o 
  11   7   3       31.24       30.89      1.73 o 
  12   7   3        3.91        1.96      1.04 o 
  13   7   3      145.86      142.82      6.04 o 
  14   7   3        1.07       -2.64      2.73 o 
  15   7   3        2.29       -3.01      3.01 o 
 -11   8   3        0.36        0.03      2.09 o 
 -10   8   3        0.14        0.49      1.12 o 
  -9   8   3        0.05        0.61      0.96 o 
  -8   8   3       45.27       51.32      2.40 o 
  -7   8   3        0.15       -0.29      1.03 o 
  -6   8   3        6.17       11.04      1.31 o 
  -5   8   3      273.62      252.75      5.61 o 
  -4   8   3       37.49       32.50      1.43 o 
  -3   8   3        2.75       -0.68      0.69 o 
  -2   8   3      172.59      157.39      2.47 o 
  -1   8   3      528.48      544.46      7.92 o 
   0   8   3        3.85        7.49      0.68 o 
   1   8   3        2.34        1.04      0.53 o 
   2   8   3        2.05       -0.49      0.49 o 
   3   8   3      652.70      651.76      7.75 o 
   4   8   3      118.77      126.23      1.95 o 
   5   8   3       10.61        3.73      0.49 o 
   6   8   3      158.34      144.38      3.26 o 
   7   8   3      320.25      342.46      4.79 o 
   8   8   3       28.90       34.91      1.49 o 
   9   8   3       37.17       25.81      1.23 o 
  10   8   3        8.29        9.83      0.77 o 
  11   8   3       17.97       18.73      1.52 o 
  12   8   3        3.31        2.56      1.56 o 
  13   8   3       55.04       62.99      2.56 o 
  14   8   3        1.89        1.62      1.45 o 
  15   8   3        0.85        3.82      3.43 o 
 -11   9   3        9.51        5.97      2.48 o 
 -10   9   3        0.10       -1.25      1.25 o 
  -9   9   3        7.34       10.06      1.67 o 
  -8   9   3       13.07       15.35      1.61 o 
  -7   9   3        0.33       -0.06      1.14 o 
  -6   9   3      151.90      133.24      3.79 o 
  -5   9   3       53.90       37.90      1.99 o 
  -4   9   3       72.40       59.09      2.41 o 
  -3   9   3       19.45       18.32      1.09 o 
  -2   9   3       13.87       13.30      0.99 o 
  -1   9   3       17.34        8.92      1.10 o 
   0   9   3      147.53      121.56      2.31 o 
   1   9   3      152.62      169.78      2.87 o 
   2   9   3      106.46      116.65      2.51 o 
   3   9   3      162.90      130.71      2.19 o 
   4   9   3     1238.79     1265.28     15.69 o 
   5   9   3      129.72      126.74      2.46 o 
   6   9   3      236.32      269.77      5.68 o 
   7   9   3        0.68       -0.79      1.03 o 
   8   9   3      239.01      219.60      4.31 o 
   9   9   3       34.43       32.84      1.52 o 
  10   9   3      169.79      168.48      3.55 o 
  11   9   3        1.14        1.78      1.22 o 
  12   9   3       35.84       35.56      2.11 o 
  13   9   3        0.67        1.70      1.97 o 
  14   9   3        9.94        8.89      1.54 o 
 -10  10   3        7.86        4.87      1.37 o 
  -9  10   3        2.33        1.05      1.47 o 
  -8  10   3       19.55       18.20      1.80 o 
  -7  10   3       13.31       14.93      1.68 o 
  -6  10   3        0.12        1.96      1.32 o 
  -5  10   3        2.47        0.31      1.19 o 
  -4  10   3        6.87        3.22      1.32 o 
  -3  10   3       20.10       20.23      1.69 o 
  -2  10   3       32.37       43.02      1.65 o 
  -1  10   3       54.05       34.37      1.51 o 
   0  10   3      111.35      120.64      2.44 o 
   1  10   3       52.38       53.34      1.56 o 
   2  10   3        2.17        0.01      0.61 o 
   3  10   3       57.46       63.27      1.84 o 
   4  10   3       39.10       33.30      1.37 o 
   5  10   3      105.49      106.60      2.34 o 
   6  10   3       11.06        6.72      1.05 o 
   7  10   3       31.04       30.35      1.56 o 
   8  10   3      316.53      328.00      6.06 o 
   9  10   3       26.85       24.31      1.45 o 
  10  10   3       17.31       19.92      1.33 o 
  11  10   3        5.79        7.09      0.94 o 
  12  10   3      104.21      105.22      3.64 o 
  13  10   3        9.34        9.61      1.79 o 
  14  10   3       21.32       17.61      2.33 o 
 -10  11   3        3.56        3.89      1.35 o 
  -9  11   3        2.06       -1.22      1.85 o 
  -8  11   3       55.76       60.08      3.61 o 
  -7  11   3       33.36       35.86      2.34 o 
  -6  11   3       21.90       16.04      1.83 o 
  -5  11   3        1.21       -1.65      1.65 o 
  -4  11   3        0.19       -1.19      1.20 o 
  -3  11   3      103.15      111.11      4.63 o 
  -2  11   3        2.16        1.60      0.87 o 
  -1  11   3       12.26       13.68      1.20 o 
   0  11   3      168.37      145.70      3.14 o 
   1  11   3       43.83       58.15      1.90 o 
   2  11   3        4.74        6.54      1.00 o 
   3  11   3      112.23      111.76      2.64 o 
   4  11   3        1.25        1.50      0.81 o 
   5  11   3       36.82       33.68      1.66 o 
   6  11   3        0.35       -0.88      0.88 o 
   7  11   3       39.63       40.41      1.83 o 
   8  11   3        9.10        8.09      1.21 o 
   9  11   3        0.09        0.36      1.04 o 
  10  11   3       67.08       75.97      2.95 o 
  11  11   3       54.48       60.02      2.48 o 
  12  11   3       24.06       28.89      3.15 o 
  13  11   3       41.09       46.95      2.63 o 
  14  11   3        1.22        3.40      3.60 o 
  -9  12   3        0.02       -0.86      2.82 o 
  -8  12   3       37.60       44.15      2.71 o 
  -7  12   3        3.11        4.43      1.75 o 
  -6  12   3       53.11       50.52      3.23 o 
  -5  12   3        1.49        0.66      1.45 o 
  -4  12   3       37.64       38.32      4.04 o 
  -3  12   3        0.39        0.77      1.48 o 
  -2  12   3       21.11       24.36      2.58 o 
  -1  12   3       57.29       61.32      2.41 o 
   0  12   3       12.97       13.90      1.40 o 
   1  12   3      257.67      245.63      5.12 o 
   2  12   3       39.66       35.18      1.61 o 
   3  12   3       62.09       74.20      2.26 o 
   4  12   3      252.81      266.52      5.40 o 
   5  12   3       70.84       70.19      2.79 o 
   6  12   3        0.22       -1.04      1.04 o 
   7  12   3       53.71       47.70      2.12 o 
   8  12   3      112.18      121.04      3.32 o 
   9  12   3       95.71       98.59      3.00 o 
  10  12   3       41.66       42.04      2.05 o 
  11  12   3       15.13       15.10      1.44 o 
  12  12   3       23.81       28.27      3.53 o 
  13  12   3        7.60       11.31      2.35 o 
  -8  13   3        2.11        4.13      3.29 o 
  -7  13   3       53.03       67.02      3.32 o 
  -6  13   3        0.91        1.69      1.62 o 
  -5  13   3        3.63        0.28      1.90 o 
  -4  13   3        0.09       -1.85      1.90 o 
  -3  13   3       32.07       36.83      3.05 o 
  -2  13   3       75.77       80.80      4.21 o 
  -1  13   3       20.08       18.69      2.27 o 
   0  13   3       10.75       12.57      1.49 o 
   1  13   3       17.59       14.37      1.96 o 
   2  13   3        4.25        7.57      1.35 o 
   3  13   3        3.51        3.85      1.25 o 
   4  13   3       16.59       18.07      1.81 o 
   5  13   3        0.17       -1.25      1.25 o 
   6  13   3       19.66       18.92      1.61 o 
   7  13   3        2.29       -0.15      1.18 o 
   8  13   3       19.83       21.44      2.59 o 
   9  13   3        8.69        8.47      1.43 o 
  10  13   3        4.42        3.90      1.31 o 
  11  13   3        1.05       -0.09      1.20 o 
  12  13   3       25.77       30.77      2.09 o 
  -6  14   3        0.78        0.31      3.96 o 
  -5  14   3        0.07        1.29      3.23 o 
  -4  14   3        6.70        7.12      2.29 o 
  -3  14   3       23.05       20.10      2.69 o 
  -2  14   3        8.13       11.11      2.50 o 
  -1  14   3       25.55       26.10      2.23 o 
   0  14   3        2.36        4.53      1.41 o 
   1  14   3        3.24        1.03      1.67 o 
   2  14   3       33.06       29.65      1.98 o 
   3  14   3      101.21      110.24      6.22 o 
   4  14   3        8.58       15.15      2.32 o 
   5  14   3       62.10       63.12      3.77 o 
   6  14   3       90.77       98.80      3.25 o 
   7  14   3        0.19       -1.25      1.36 o 
   8  14   3        5.03        2.99      1.35 o 
   9  14   3        6.37        6.71      1.55 o 
  10  14   3        1.72       -1.21      1.31 o 
  11  14   3        1.33        2.00      1.50 o 
  12  14   3       31.93       30.61      2.12 o 
  -5  15   3        0.43        4.74      3.22 o 
  -4  15   3        0.00        0.58      2.29 o 
  -3  15   3        1.79       -0.72      2.06 o 
  -2  15   3       28.61       28.39      3.10 o 
  -1  15   3       12.52       13.59      3.42 o 
   0  15   3        5.54        8.89      1.91 o 
   1  15   3       23.76       30.22      2.13 o 
   2  15   3        2.69        2.56      2.47 o 
   3  15   3       40.59       40.05      3.27 o 
   4  15   3        7.20        5.52      2.26 o 
   5  15   3       16.39       19.66      3.14 o 
   6  15   3        5.27        6.07      1.83 o 
   7  15   3       15.47       18.28      2.05 o 
   8  15   3       12.02       13.43      1.77 o 
   9  15   3       30.02       33.39      3.60 o 
  10  15   3        5.71        4.90      1.78 o 
  11  15   3       36.27       40.81      3.49 o 
  -4  16   3        7.67        7.90      2.70 o 
  -3  16   3        1.04        3.17      2.57 o 
  -2  16   3       16.02       14.66      2.97 o 
  -1  16   3        0.09        3.55      2.40 o 
   0  16   3        4.65        1.59      3.26 o 
   1  16   3        0.03        1.24      2.21 o 
   2  16   3        0.02       -0.30      1.91 o 
   3  16   3        0.79       -1.44      2.06 o 
   4  16   3        4.12        9.54      2.40 o 
   5  16   3        2.63        2.61      1.70 o 
   6  16   3        1.60       -0.27      1.60 o 
   7  16   3       13.83       11.66      2.00 o 
   8  16   3       24.20       24.27      3.88 o 
   9  16   3        4.26        0.28      3.04 o 
  10  16   3        3.52        7.33      4.02 o 
  -2  17   3        7.81        9.32      3.71 o 
  -1  17   3        0.00        0.70      3.26 o 
   0  17   3        0.29       -2.79      3.04 o 
   1  17   3        2.55        2.55      2.34 o 
   2  17   3       26.69       27.08      4.71 o 
   3  17   3       20.65       20.69      4.22 o 
   4  17   3       11.65       15.43      2.94 o 
   5  17   3        0.72        0.47      1.82 o 
   6  17   3        1.00        2.73      1.83 o 
   7  17   3        0.16        3.09      2.20 o 
   8  17   3       11.24        8.45      4.02 o 
  -1  18   3        6.14        3.85      3.74 o 
   0  18   3        0.02        0.75      3.82 o 
   2  18   3       11.56       15.87      4.32 o 
   3  18   3        1.62        5.05      3.43 o 
   4  18   3        2.75        4.49      3.57 o 
   5  18   3        3.06        8.26      2.62 o 
   6  18   3       15.36       17.46      4.46 o 
  -2 -16   4        9.12       14.28      4.43 o 
   1 -16   4        1.05        1.87      3.88 o 
  -4 -15   4        1.23       -1.22      2.65 o 
  -3 -15   4        9.73       18.04      4.63 o 
  -2 -15   4        1.83        1.48      3.79 o 
  -1 -15   4        0.22        2.29      3.71 o 
   0 -15   4        7.50        3.96      3.93 o 
   1 -15   4        1.30        1.65      3.26 o 
   2 -15   4        0.05       -0.98      2.42 o 
   3 -15   4        0.05        1.41      2.42 o 
  -6 -14   4        8.03       10.76      3.46 o 
  -5 -14   4        3.00        3.11      4.28 o 
  -4 -14   4        1.29        3.34      2.43 o 
  -3 -14   4        7.39        8.84      2.64 o 
  -2 -14   4       52.58       56.91      4.13 o 
  -1 -14   4       11.13       14.46      2.85 o 
   0 -14   4        1.10       -2.20      2.20 o 
   1 -14   4        2.68       -0.07      2.29 o 
   2 -14   4        0.12        0.10      2.19 o 
   3 -14   4        1.42        1.73      2.16 o 
   4 -14   4        0.04       -2.06      2.06 o 
   5 -14   4        0.33        1.78      2.16 o 
  -7 -13   4        9.40        7.65      2.30 o 
  -6 -13   4       11.67       13.98      2.74 o 
  -5 -13   4        0.38       -2.25      3.12 o 
  -4 -13   4       20.53       18.43      2.88 o 
  -3 -13   4        0.87       -1.26      1.98 o 
  -2 -13   4       42.02       37.24      3.35 o 
  -1 -13   4        0.20       -0.37      1.65 o 
   0 -13   4        3.83        5.19      1.84 o 
   1 -13   4       25.69       27.59      3.10 o 
   2 -13   4        0.01        0.46      1.96 o 
   3 -13   4       35.43       42.97      3.45 o 
   4 -13   4       14.34       15.66      2.59 o 
   5 -13   4        0.52       -0.35      2.02 o 
   6 -13   4        2.84        3.52      2.17 o 
   7 -13   4       12.37       15.84      3.57 o 
  -8 -12   4       18.11       17.51      3.35 o 
  -7 -12   4        4.76        3.47      2.07 o 
  -6 -12   4        2.18        1.23      1.98 o 
  -5 -12   4       68.41       76.48      4.46 o 
  -4 -12   4        0.91        1.87      1.99 o 
  -3 -12   4        6.38        1.87      2.04 o 
  -2 -12   4        4.86        3.13      1.68 o 
  -1 -12   4        7.41        8.92      1.55 o 
   0 -12   4       41.69       43.97      2.38 o 
   1 -12   4        0.26        0.66      1.46 o 
   2 -12   4       15.22       14.45      3.53 o 
   3 -12   4        4.03        5.76      2.72 o 
   4 -12   4        2.29        0.38      3.08 o 
   5 -12   4        0.04       -1.72      1.72 o 
   6 -12   4       32.35       31.41      2.93 o 
   7 -12   4        0.06        0.97      1.96 o 
   8 -12   4        1.91       -1.13      1.92 o 
   9 -12   4        0.44        4.91      3.07 o 
 -10 -11   4        1.25        2.40      3.21 o 
  -9 -11   4       21.97       23.69      2.29 o 
  -8 -11   4        0.89        1.70      1.59 o 
  -7 -11   4       35.38       35.54      2.46 o 
  -6 -11   4        7.92        7.09      1.69 o 
  -5 -11   4       34.12       32.26      2.86 o 
  -4 -11   4       16.12       12.37      2.23 o 
  -3 -11   4       28.44       24.73      2.55 o 
  -2 -11   4        9.30        7.82      1.63 o 
  -1 -11   4        4.05        2.94      1.50 o 
   0 -11   4        5.04        5.42      1.38 o 
   1 -11   4        3.64        3.22      1.27 o 
   2 -11   4        0.01       -0.74      1.26 o 
   3 -11   4       66.94       67.87      5.73 o 
   4 -11   4       18.79       19.78      1.89 o 
   5 -11   4       17.40       18.10      1.89 o 
   6 -11   4       61.68       64.56      3.08 o 
   7 -11   4        0.63       -0.10      1.44 o 
   8 -11   4        0.50       -1.42      1.42 o 
   9 -11   4        1.04       -0.33      1.70 o 
  10 -11   4        1.17        0.33      2.26 o 
 -11 -10   4       14.44       12.38      3.15 o 
 -10 -10   4        0.18        0.60      1.91 o 
  -9 -10   4       55.56       59.28      4.37 o 
  -8 -10   4        1.86        1.71      1.51 o 
  -7 -10   4       25.02       25.20      3.35 o 
  -6 -10   4        2.05        0.27      1.38 o 
  -5 -10   4       18.64       18.54      1.92 o 
  -4 -10   4       14.00       14.26      1.75 o 
  -3 -10   4        5.88        1.51      1.15 o 
  -2 -10   4      194.83      181.81      3.69 o 
  -1 -10   4       50.31       39.97      1.97 o 
   0 -10   4       21.73       28.24      1.71 o 
   1 -10   4        1.07        0.52      1.07 o 
   2 -10   4        4.74        5.57      1.06 o 
   3 -10   4       11.28       10.99      1.53 o 
   4 -10   4        5.65        3.71      1.32 o 
   5 -10   4       20.65       18.81      1.83 o 
   6 -10   4        1.48        0.06      1.28 o 
   7 -10   4       25.53       26.57      2.04 o 
   8 -10   4       11.21       11.24      1.66 o 
   9 -10   4       14.79       18.24      1.90 o 
  10 -10   4        0.22       -0.49      1.64 o 
  11 -10   4       14.28       13.06      1.87 o 
 -11  -9   4        2.56        3.47      2.68 o 
 -10  -9   4        0.88        0.82      1.50 o 
  -9  -9   4        0.71        0.71      1.43 o 
  -8  -9   4       16.09       15.77      1.80 o 
  -7  -9   4       22.91       26.10      2.02 o 
  -6  -9   4      148.84      141.49      4.30 o 
  -5  -9   4        3.02        3.70      1.43 o 
  -4  -9   4      102.31      105.13      3.14 o 
  -3  -9   4        0.54       -0.46      0.76 o 
  -2  -9   4        5.92        9.65      0.92 o 
  -1  -9   4       20.93       19.53      1.22 o 
   0  -9   4        8.33        1.69      1.15 o 
   1  -9   4        0.44       -0.28      0.75 o 
   2  -9   4        4.49        4.54      0.91 o 
   3  -9   4        4.51        4.53      1.54 o 
   4  -9   4       95.24      101.01      3.30 o 
   5  -9   4        6.41        6.39      1.37 o 
   6  -9   4       15.89       13.89      1.55 o 
   7  -9   4       17.28       18.25      1.69 o 
   8  -9   4       17.44       19.91      1.77 o 
   9  -9   4        2.47        2.23      1.32 o 
  10  -9   4        9.68       11.35      1.83 o 
  11  -9   4       33.19       28.95      3.74 o 
 -12  -8   4        5.05        3.46      2.68 o 
 -11  -8   4        8.30        7.74      1.49 o 
 -10  -8   4       42.06       42.58      2.39 o 
  -9  -8   4       48.94       49.57      2.50 o 
  -8  -8   4       82.70       96.04      3.38 o 
  -7  -8   4        0.70        2.38      1.06 o 
  -6  -8   4       28.99       23.99      1.52 o 
  -5  -8   4      470.64      486.78      8.44 o 
  -4  -8   4      196.48      191.14      3.67 o 
  -3  -8   4      158.55      158.50      2.90 o 
  -2  -8   4        0.11       -0.63      0.63 o 
  -1  -8   4        0.43        1.99      0.69 o 
   0  -8   4       25.26       14.52      0.93 o 
   1  -8   4        5.37        3.57      0.78 o 
   2  -8   4        5.58        6.30      0.88 o 
   3  -8   4       46.46       57.20      1.82 o 
   4  -8   4        9.47        9.27      1.17 o 
   5  -8   4        2.20        2.25      1.15 o 
   6  -8   4      135.11      122.32      3.54 o 
   7  -8   4        2.96        0.34      1.15 o 
   8  -8   4        0.48        1.42      1.61 o 
   9  -8   4        4.37        4.23      1.22 o 
  10  -8   4       20.11       18.84      2.30 o 
  11  -8   4        0.22        1.78      1.77 o 
  12  -8   4        0.04        0.78      2.12 o 
 -12  -7   4        0.08       -1.03      2.20 o 
 -11  -7   4        4.52        2.67      1.21 o 
 -10  -7   4       15.93       16.77      1.65 o 
  -9  -7   4       96.97      100.20      3.31 o 
  -8  -7   4        7.55        7.93      1.17 o 
  -7  -7   4      123.00      110.56      3.84 o 
  -6  -7   4        9.30        8.10      1.09 o 
  -5  -7   4        0.02        1.46      0.90 o 
  -4  -7   4       20.56       16.34      1.36 o 
  -3  -7   4      195.28      168.44      2.93 o 
  -2  -7   4        0.01       -0.48      0.48 o 
  -1  -7   4       43.22       33.52      1.22 o 
   0  -7   4       99.79       89.88      1.95 o 
   1  -7   4       69.76       59.92      1.58 o 
   2  -7   4       42.95       36.77      1.28 o 
   3  -7   4       70.00       68.15      1.88 o 
   4  -7   4     1102.27     1064.59     14.75 o 
   5  -7   4       31.15       34.68      1.79 o 
   6  -7   4       77.53       88.09      2.82 o 
   7  -7   4       78.32       78.46      2.68 o 
   8  -7   4        1.45        1.97      1.07 o 
   9  -7   4        1.49        2.09      1.07 o 
  10  -7   4       12.32       20.05      1.47 o 
  11  -7   4        7.77       10.40      1.98 o 
  12  -7   4       59.36       68.16      3.52 o 
 -12  -6   4       25.82       25.66      3.60 o 
 -11  -6   4        7.29        5.67      1.13 o 
 -10  -6   4        7.95        8.44      1.21 o 
  -9  -6   4        7.97        5.86      1.12 o 
  -8  -6   4        0.54        0.49      0.92 o 
  -7  -6   4      172.32      181.29      3.88 o 
  -6  -6   4      345.40      303.64      5.59 o 
  -5  -6   4       28.51       21.22      1.85 o 
  -4  -6   4     1773.83     1808.74     22.19 o 
  -3  -6   4      154.49      185.90      2.78 o 
  -2  -6   4      120.30      158.12      2.66 o 
  -1  -6   4       12.91       19.80      1.03 o 
   0  -6   4      104.28      102.47      2.02 o 
   1  -6   4      125.16      110.40      2.12 o 
   2  -6   4       83.65       95.41      1.78 o 
   3  -6   4       48.99       50.39      1.32 o 
   4  -6   4      200.65      227.97      3.56 o 
   5  -6   4       13.79       25.33      2.04 o 
   6  -6   4        0.05        0.85      0.99 o 
   7  -6   4        6.74        5.52      1.05 o 
   8  -6   4        4.66        4.59      1.56 o 
   9  -6   4       25.70       22.02      1.40 o 
  10  -6   4        0.02        0.88      0.86 o 
  11  -6   4       33.00       22.24      2.08 o 
  12  -6   4       16.62       21.55      2.84 o 
  13  -6   4        9.06        9.58      2.93 o 
 -12  -5   4        1.80        2.55      1.79 o 
 -11  -5   4        3.83        6.60      1.84 o 
 -10  -5   4       73.83       73.35      2.34 o 
  -9  -5   4        3.01        1.03      0.94 o 
  -8  -5   4        5.48        6.78      1.31 o 
  -7  -5   4        1.62        1.56      0.88 o 
  -6  -5   4      117.98      123.23      2.87 o 
  -5  -5   4        0.14        0.21      0.57 o 
  -4  -5   4      652.11      669.23      8.89 o 
  -3  -5   4        9.80       -0.35      0.64 o 
  -2  -5   4        0.96        3.76      0.45 o 
  -1  -5   4       34.90       41.72      1.36 o 
   0  -5   4      379.37      352.43      4.88 o 
   1  -5   4      259.78      244.85      3.61 o 
   2  -5   4        0.40        2.88      0.49 o 
   3  -5   4      314.23      309.20      3.56 o 
   4  -5   4      359.54      366.50      4.65 o 
   5  -5   4      722.52      658.94      7.99 o 
   6  -5   4       98.55       89.30      2.56 o 
   7  -5   4        0.03        0.30      0.69 o 
   8  -5   4       27.36       18.94      1.23 o 
   9  -5   4       27.36       26.76      1.38 o 
  10  -5   4       25.94       30.08      1.97 o 
  11  -5   4       46.72       58.43      3.85 o 
  12  -5   4        0.48        0.17      1.35 o 
  13  -5   4        9.50       10.45      1.66 o 
 -12  -4   4        0.38        1.87      1.62 o 
 -11  -4   4       10.22       14.39      2.45 o 
 -10  -4   4       72.15       78.62      2.56 o 
  -9  -4   4       52.71       45.89      1.85 o 
  -8  -4   4        1.42        0.22      0.81 o 
  -7  -4   4      214.61      200.01      4.79 o 
  -6  -4   4        1.35       -0.08      0.73 o 
  -5  -4   4       24.73       23.03      0.76 o 
  -4  -4   4       58.74       68.53      1.92 o 
  -3  -4   4      470.54      405.82      4.23 o 
  -2  -4   4        1.13        4.61      0.43 o 
  -1  -4   4      287.24      268.23      3.25 o 
   0  -4   4     1595.07     1647.83     19.98 o 
   1  -4   4      393.94      446.33      5.44 o 
   2  -4   4       68.78       53.43      1.04 o 
   3  -4   4       49.87       38.53      0.89 o 
   4  -4   4       49.63       51.77      1.27 o 
   5  -4   4      278.94      320.71      4.21 o 
   6  -4   4      315.01      360.18      4.30 o 
   7  -4   4      192.63      193.44      3.41 o 
   8  -4   4       42.52       45.83      1.40 o 
   9  -4   4       21.62       14.74      0.87 o 
  10  -4   4        1.56        3.96      1.84 o 
  11  -4   4        7.95        5.46      1.31 o 
  12  -4   4       55.03       63.06      5.37 o 
  13  -4   4        2.84        4.27      1.34 o 
  14  -4   4        3.42        3.49      1.95 o 
 -13  -3   4       34.02       29.53      3.26 o 
 -12  -3   4        7.05        8.67      1.73 o 
 -11  -3   4       17.13       16.73      2.04 o 
 -10  -3   4        8.59       11.03      1.09 o 
  -9  -3   4      148.09      148.86      3.70 o 
  -8  -3   4      227.65      207.47      4.10 o 
  -7  -3   4      330.30      283.30      5.14 o 
  -6  -3   4      105.47       75.98      1.67 o 
  -5  -3   4      556.56      659.43      7.44 o 
  -4  -3   4       53.03       57.13      1.11 o 
  -3  -3   4      701.34      766.98      7.45 o 
  -2  -3   4        8.10        0.35      0.28 o 
  -1  -3   4       10.62        7.74      0.41 o 
   0  -3   4      436.11      480.96      6.22 o 
   1  -3   4      532.61      600.96      7.05 o 
   2  -3   4       50.41       71.84      1.15 o 
   3  -3   4      126.85      130.12      1.68 o 
   4  -3   4       41.40       38.95      0.92 o 
   5  -3   4        2.72        2.01      0.37 o 
   6  -3   4        0.27        0.08      0.36 o 
   7  -3   4        5.90        9.88      0.57 o 
   8  -3   4       77.20       64.59      1.32 o 
   9  -3   4      237.61      185.34      3.99 o 
  10  -3   4       70.08       59.83      1.96 o 
  11  -3   4       38.62       36.18      1.58 o 
  12  -3   4       35.97       35.58      2.72 o 
  13  -3   4        0.14       -1.00      1.00 o 
  14  -3   4       37.01       43.48      3.18 o 
 -13  -2   4       19.27       21.75      2.98 o 
 -12  -2   4        1.83        1.29      1.53 o 
 -11  -2   4       49.13       58.57      3.11 o 
 -10  -2   4      114.00      118.27      5.06 o 
  -9  -2   4        4.76        8.12      1.09 o 
  -8  -2   4       81.82       86.62      2.58 o 
  -7  -2   4        4.15       10.72      0.92 o 
  -6  -2   4      454.71      443.22      6.01 o 
  -5  -2   4       43.49       28.81      0.85 o 
  -4  -2   4      962.15     1065.15     10.72 o 
  -3  -2   4      517.88      486.42      4.85 o 
  -2  -2   4       57.90       40.55      0.75 o 
  -1  -2   4      953.03     1019.66     11.87 o 
   0  -2   4      378.96      359.30      4.08 o 
   1  -2   4     1088.44     1193.69     11.83 o 
   2  -2   4       47.50       57.12      0.96 o 
   3  -2   4      198.69      184.39      2.14 o 
   4  -2   4     1465.25     1584.12     17.60 o 
   5  -2   4      183.24      165.67      2.19 o 
   6  -2   4       90.88       90.18      1.39 o 
   7  -2   4      112.57      105.27      1.52 o 
   8  -2   4       70.29       51.06      1.32 o 
   9  -2   4      110.30      118.89      2.80 o 
  10  -2   4       28.83       27.11      1.22 o 
  11  -2   4       14.25       20.27      1.02 o 
  12  -2   4        5.43        6.26      1.36 o 
  13  -2   4        0.63       -1.09      1.09 o 
  14  -2   4        2.43        0.11      1.39 o 
 -13  -1   4        0.07       -1.18      1.34 o 
 -12  -1   4        5.63        3.05      1.61 o 
 -11  -1   4        0.78        2.52      1.46 o 
 -10  -1   4       64.20       62.50      3.72 o 
  -9  -1   4      140.27      131.54      4.11 o 
  -8  -1   4      278.27      267.29      4.81 o 
  -7  -1   4      139.40      134.47      2.30 o 
  -6  -1   4      414.30      399.69      4.65 o 
  -5  -1   4        2.41        6.07      0.46 o 
  -4  -1   4      176.66      194.54      2.65 o 
  -3  -1   4      444.63      437.38      4.64 o 
  -2  -1   4      201.44      236.02      2.53 o 
  -1  -1   4      159.05      140.66      1.75 o 
   0  -1   4      210.71      228.26      2.42 o 
   1  -1   4      543.17      532.43      5.02 o 
   2  -1   4      384.09      402.11      3.96 o 
   3  -1   4      972.74     1002.03     10.54 o 
   4  -1   4       87.50      109.02      1.44 o 
   5  -1   4     1771.65     2047.49     19.97 o 
   6  -1   4        2.32        0.98      0.27 o 
   7  -1   4        0.21        0.66      0.40 o 
   8  -1   4      229.82      273.66      4.08 o 
   9  -1   4       92.97       86.52      1.58 o 
  10  -1   4       18.66       20.44      0.81 o 
  11  -1   4        3.24        2.29      0.52 o 
  12  -1   4        7.95        6.17      0.79 o 
  13  -1   4        4.85        3.39      0.80 o 
  14  -1   4        0.22       -0.14      1.09 o 
  15  -1   4       47.01       43.00      2.68 o 
 -13   0   4        2.67        3.60      1.48 o 
 -12   0   4       19.20       19.29      2.05 o 
 -11   0   4       40.64       43.11      2.65 o 
 -10   0   4      107.62      113.99      3.32 o 
  -9   0   4       68.62       61.21      1.99 o 
  -8   0   4        1.10        0.52      0.70 o 
  -7   0   4      384.24      343.12      5.15 o 
  -6   0   4        0.25       -0.42      0.42 o 
  -5   0   4       43.07       36.62      0.88 o 
  -4   0   4      314.25      321.41      4.71 o 
  -3   0   4     1591.28     1909.12     19.82 o 
  -2   0   4      843.29      853.58      8.54 o 
  -1   0   4     6086.10     6515.23     66.55 o 
   0   0   4      128.42      158.79      1.62 o 
   1   0   4       46.57       92.00      1.50 o 
   2   0   4      659.98      666.11      6.36 o 
   3   0   4      228.92      216.97      2.35 o 
   4   0   4        1.44        1.45      0.24 o 
   5   0   4       77.48       88.36      1.08 o 
   6   0   4        0.67        0.58      0.39 o 
   7   0   4       39.72       63.73      1.69 o 
   8   0   4      246.56      238.70      6.77 o 
   9   0   4        7.69       17.11      0.93 o 
  10   0   4       42.96       46.01      4.24 o 
  11   0   4        0.00       -2.15      2.15 o 
 -13   1   4        3.36        3.41      1.70 o 
 -12   1   4        2.27        0.63      1.21 o 
 -11   1   4        1.48        1.37      1.15 o 
 -10   1   4        0.17       -1.15      1.76 o 
  -9   1   4        8.10        6.73      1.12 o 
  -8   1   4        0.54        1.60      0.74 o 
  -7   1   4      391.56      365.16      6.82 o 
  -6   1   4      471.04      443.60      5.64 o 
  -5   1   4      354.50      360.48      4.42 o 
  -4   1   4       81.64      117.09      1.79 o 
  -3   1   4        4.27        0.85      0.35 o 
  -2   1   4        5.41        6.90      0.35 o 
  -1   1   4       29.71       23.24      0.61 o 
   0   1   4     8850.99     9516.26     79.62 o 
   1   1   4     3485.22     3547.29     31.01 o 
   2   1   4      554.46      718.08      6.47 o 
   3   1   4     1339.92     1451.40     15.07 o 
   4   1   4     1401.00     1565.74     15.30 o 
   5   1   4        0.71        0.58      0.24 o 
   6   1   4       60.52       52.54      1.39 o 
   7   1   4       44.74       42.08      1.24 o 
   8   1   4      226.89      239.98      4.59 o 
   9   1   4      111.74      120.64      6.30 o 
  10   1   4      300.47      272.55     11.27 o 
  11   1   4        0.55       -0.25      2.18 o 
  12   1   4       70.45       72.01      5.77 o 
 -13   2   4        5.35        7.03      1.98 o 
 -12   2   4        6.90        3.88      1.26 o 
 -11   2   4       31.99       31.22      3.03 o 
 -10   2   4      100.44       97.86      3.71 o 
  -9   2   4       19.88       17.31      1.19 o 
  -8   2   4      174.13      164.26      3.81 o 
  -7   2   4       13.64       12.71      0.83 o 
  -6   2   4     1136.04     1174.84     15.79 o 
  -5   2   4        9.88        1.36      0.38 o 
  -4   2   4      554.37      570.65      6.70 o 
  -3   2   4     1076.39     1314.21     13.00 o 
  -2   2   4      208.61      212.97      2.29 o 
  -1   2   4       37.48       23.13      0.62 o 
   0   2   4      287.49      299.80      2.76 o 
   1   2   4       28.89       35.97      0.59 o 
   2   2   4     3078.53     3498.01     33.79 o 
   3   2   4     1071.19     1139.57     12.71 o 
   4   2   4      643.22      636.31      6.35 o 
   5   2   4      118.30      121.34      1.56 o 
   6   2   4        9.84        7.40      0.53 o 
   7   2   4      952.32      894.96     16.25 o 
   8   2   4       51.90       55.95      1.90 o 
   9   2   4      700.17      689.16     23.26 o 
  10   2   4       53.38       49.56      4.41 o 
  11   2   4       59.17       59.21      5.16 o 
  12   2   4       83.14       86.17      6.61 o 
  13   2   4        8.78        8.56      3.46 o 
  14   2   4       17.91       16.17      3.99 o 
 -12   3   4       34.99       34.91      2.53 o 
 -11   3   4        7.43        9.54      1.69 o 
 -10   3   4      169.70      160.84      4.38 o 
  -9   3   4       45.20       41.18      1.64 o 
  -8   3   4      185.00      172.38      3.47 o 
  -7   3   4       16.73       15.25      1.04 o 
  -6   3   4       24.86       23.32      1.01 o 
  -5   3   4      490.30      518.46      5.48 o 
  -4   3   4      119.63      115.36      1.68 o 
  -3   3   4      696.50      837.74      8.46 o 
  -2   3   4      310.22      312.64      3.22 o 
  -1   3   4     1230.92     1376.21     14.37 o 
   0   3   4       70.70       61.66      0.82 o 
   1   3   4       72.56       76.60      1.25 o 
   2   3   4     1165.12     1230.06     12.08 o 
   3   3   4     3458.16     3754.38     36.36 o 
   4   3   4      130.53       85.60      1.17 o 
   5   3   4       96.68      156.84      1.84 o 
   6   3   4       18.42       21.27      0.78 o 
   7   3   4       40.65       52.60      2.16 o 
   8   3   4      160.09      184.97      5.90 o 
   9   3   4      232.69      231.20      5.79 o 
  10   3   4      277.65      274.00     11.29 o 
  11   3   4      120.72      103.74      6.55 o 
  12   3   4      165.68      176.19      9.04 o 
  13   3   4       39.34       39.91      4.74 o 
  14   3   4       19.02       23.65      4.52 o 
 -12   4   4        0.76        1.33      2.75 o 
 -11   4   4        4.91        3.67      2.50 o 
 -10   4   4        8.14        9.54      1.95 o 
  -9   4   4       51.86       51.35      2.05 o 
  -8   4   4      104.62       96.91      2.85 o 
  -7   4   4      884.15      826.36     14.86 o 
  -6   4   4      286.72      265.95      5.03 o 
  -5   4   4      828.78      806.29     14.58 o 
  -4   4   4      211.58      253.07      4.00 o 
  -3   4   4       89.67      119.20      1.73 o 
  -2   4   4        0.44        5.40      0.42 o 
  -1   4   4     1129.99     1174.25     12.37 o 
   0   4   4        3.15        0.84      0.29 o 
   1   4   4       75.31       76.69      1.11 o 
   2   4   4      102.94      129.21      1.57 o 
   3   4   4        2.17        1.80      0.27 o 
   4   4   4     1212.12     1301.68     15.26 o 
   5   4   4       93.39      144.80      1.76 o 
   6   4   4       41.01       43.62      0.75 o 
   7   4   4       29.73       21.55      0.69 o 
   8   4   4      110.15       81.22      2.30 o 
   9   4   4       19.98       17.92      2.83 o 
  10   4   4       59.86       62.51      3.20 o 
  11   4   4       31.61       23.51      3.49 o 
  12   4   4        7.90        4.35      2.79 o 
  13   4   4       14.51       17.26      3.82 o 
  14   4   4       79.61       91.61      7.39 o 
  15   4   4       10.35       12.27      4.16 o 
 -12   5   4        1.59        1.56      1.95 o 
 -11   5   4       71.93       68.11      3.43 o 
 -10   5   4        6.79        6.54      1.15 o 
  -9   5   4       13.26       13.03      1.42 o 
  -8   5   4       47.98       47.55      2.06 o 
  -7   5   4      270.73      254.52      4.71 o 
  -6   5   4        6.57        5.46      0.98 o 
  -5   5   4      405.90      370.89      5.33 o 
  -4   5   4       32.13       47.70      1.42 o 
  -3   5   4      160.09      198.67      2.59 o 
  -2   5   4      208.96      243.04      2.99 o 
  -1   5   4     2669.73     2706.42     30.38 o 
   0   5   4      897.38      980.88     11.15 o 
   1   5   4      856.76      812.38      9.29 o 
   2   5   4        0.48        1.25      0.28 o 
   3   5   4      220.31      230.36      2.58 o 
   4   5   4      250.83      272.92      3.19 o 
   5   5   4      165.59      160.50      2.03 o 
   6   5   4       14.34       18.42      0.52 o 
   7   5   4      377.50      347.19      4.04 o 
   8   5   4      369.51      407.17      5.79 o 
   9   5   4       61.89       77.55      2.07 o 
  10   5   4       52.20       41.66      1.04 o 
  11   5   4       38.94       43.14      1.31 o 
  12   5   4        1.96        2.19      0.64 o 
  13   5   4       17.27       19.04      1.75 o 
  14   5   4       47.96       46.57      1.73 o 
  15   5   4        9.07       11.86      2.12 o 
 -12   6   4        5.77        5.16      2.15 o 
 -11   6   4        9.82        9.43      1.88 o 
 -10   6   4       46.45       47.24      2.03 o 
  -9   6   4        0.02       -1.01      1.01 o 
  -8   6   4      184.52      172.61      4.28 o 
  -7   6   4       10.93        9.19      1.26 o 
  -6   6   4      208.80      183.64      4.32 o 
  -5   6   4      117.36      108.40      3.06 o 
  -4   6   4      411.86      402.39      6.67 o 
  -3   6   4       33.35       36.61      0.96 o 
  -2   6   4      350.53      335.34      4.00 o 
  -1   6   4      394.06      410.35      5.48 o 
   0   6   4      129.04      160.20      2.52 o 
   1   6   4      700.15      824.05     10.26 o 
   2   6   4      102.28      108.22      1.61 o 
   3   6   4       23.05       24.56      0.88 o 
   4   6   4       62.62       39.89      0.88 o 
   5   6   4      133.73      149.51      2.20 o 
   6   6   4      102.45      108.25      2.03 o 
   7   6   4      245.75      261.18      4.27 o 
   8   6   4      332.88      297.64      3.72 o 
   9   6   4       65.69       61.70      1.45 o 
  10   6   4        0.43        0.30      0.57 o 
  11   6   4       78.32       76.21      1.88 o 
  12   6   4       54.60       70.03      1.82 o 
  13   6   4       61.82       63.96      1.70 o 
  14   6   4        2.45        2.94      1.29 o 
  15   6   4       23.21       27.20      2.54 o 
 -11   7   4        0.19        1.43      1.66 o 
 -10   7   4       44.58       46.48      2.17 o 
  -9   7   4        2.30        2.79      1.19 o 
  -8   7   4      296.47      312.92      5.80 o 
  -7   7   4      153.97      142.47      3.78 o 
  -6   7   4       28.19       37.92      1.90 o 
  -5   7   4      390.20      388.05      7.78 o 
  -4   7   4        3.36        5.69      0.81 o 
  -3   7   4      198.46      205.15      3.54 o 
  -2   7   4      100.79      103.62      1.82 o 
  -1   7   4      347.24      413.50      6.35 o 
   0   7   4      993.47     1009.12     12.55 o 
   1   7   4        3.58       10.20      0.68 o 
   2   7   4        0.09        0.72      0.41 o 
   3   7   4       94.00      125.62      2.00 o 
   4   7   4       12.56       13.31      0.67 o 
   5   7   4       25.46       26.84      0.82 o 
   6   7   4       55.61       51.62      1.01 o 
   7   7   4      225.02      192.51      3.03 o 
   8   7   4      106.45      110.35      2.22 o 
   9   7   4       82.33       74.71      1.71 o 
  10   7   4       34.15       38.18      1.42 o 
  11   7   4       21.71       20.16      1.10 o 
  12   7   4        0.51       -0.01      0.92 o 
  13   7   4       64.21       66.63      3.27 o 
  14   7   4        7.67       10.06      1.76 o 
  15   7   4        7.87        9.33      1.75 o 
 -11   8   4       12.97        7.11      2.43 o 
 -10   8   4        2.64        3.84      1.25 o 
  -9   8   4        7.78        7.34      1.16 o 
  -8   8   4        0.06        2.65      1.34 o 
  -7   8   4      111.47      115.75      3.49 o 
  -6   8   4        2.91        2.95      1.24 o 
  -5   8   4      232.33      197.99      5.22 o 
  -4   8   4      197.18      241.80      4.69 o 
  -3   8   4      116.38      107.72      2.38 o 
  -2   8   4        4.68        6.22      0.66 o 
  -1   8   4      176.86      140.42      2.73 o 
   0   8   4       73.53       64.42      1.55 o 
   1   8   4       97.99      126.30      2.24 o 
   2   8   4       96.31       99.26      1.90 o 
   3   8   4       59.86       55.17      1.30 o 
   4   8   4      254.62      260.75      3.30 o 
   5   8   4      687.64      728.48      7.61 o 
   6   8   4      273.44      305.38      4.60 o 
   7   8   4       11.24        9.50      1.10 o 
   8   8   4      178.53      154.28      2.55 o 
   9   8   4        8.85        9.17      0.68 o 
  10   8   4      107.49      105.89      3.09 o 
  11   8   4       16.88       21.12      1.52 o 
  12   8   4        0.92        1.11      1.08 o 
  13   8   4        0.15       -0.47      1.12 o 
  14   8   4       20.66       24.44      1.72 o 
  15   8   4        1.69       -1.62      3.29 o 
 -11   9   4        9.56        6.67      2.62 o 
 -10   9   4        1.92       -1.07      1.29 o 
  -9   9   4       46.80       45.52      2.03 o 
  -8   9   4       56.67       55.69      4.31 o 
  -7   9   4       35.01       33.56      2.04 o 
  -6   9   4       16.96       16.33      1.61 o 
  -5   9   4       38.86       43.29      2.16 o 
  -4   9   4        8.29       12.96      1.48 o 
  -3   9   4       47.03       37.71      1.47 o 
  -2   9   4       79.15       78.33      2.63 o 
  -1   9   4      177.59      163.88      3.14 o 
   0   9   4       78.77       82.37      2.01 o 
   1   9   4      150.82      170.84      2.88 o 
   2   9   4      213.51      222.11      3.76 o 
   3   9   4        1.99        1.95      0.60 o 
   4   9   4        0.44        0.27      0.76 o 
   5   9   4      473.98      484.07      6.05 o 
   6   9   4      160.59      154.83      2.99 o 
   7   9   4       93.10       79.23      4.32 o 
   8   9   4       60.22       66.58      2.15 o 
   9   9   4        8.74       13.82      1.34 o 
  10   9   4       11.15        9.16      0.96 o 
  11   9   4       56.43       57.46      2.43 o 
  12   9   4       24.43       23.10      2.49 o 
  13   9   4       30.33       31.94      2.34 o 
  14   9   4       32.90       34.46      2.45 o 
  15   9   4        2.92        5.27      3.74 o 
 -10  10   4        6.74        8.37      1.85 o 
  -9  10   4        1.59        2.66      1.61 o 
  -8  10   4       91.59      101.96      3.99 o 
  -7  10   4        7.79        6.90      1.53 o 
  -6  10   4       46.13       51.07      2.52 o 
  -5  10   4        0.17       -0.87      1.14 o 
  -4  10   4      282.37      256.34      8.24 o 
  -3  10   4       12.96       13.44      1.28 o 
  -2  10   4      165.93      179.35      3.58 o 
  -1  10   4      115.11      105.39      2.52 o 
   0  10   4       38.84       34.71      1.75 o 
   1  10   4       83.18       69.45      1.76 o 
   2  10   4       28.36       26.07      1.08 o 
   3  10   4        3.25        1.54      0.76 o 
   4  10   4      248.32      246.32      4.25 o 
   5  10   4      133.13      132.49      2.75 o 
   6  10   4       68.16       61.02      2.55 o 
   7  10   4       86.31       82.84      3.38 o 
   8  10   4       99.46       84.23      2.47 o 
   9  10   4        9.02        9.06      1.39 o 
  10  10   4       47.10       53.32      1.95 o 
  11  10   4       38.67       44.04      1.61 o 
  12  10   4        2.66        2.73      1.40 o 
  13  10   4       46.26       49.28      2.58 o 
  14  10   4        0.00       -0.49      1.34 o 
 -10  11   4        2.82        4.69      2.48 o 
  -9  11   4        0.36       -1.66      1.66 o 
  -8  11   4       43.79       38.54      2.48 o 
  -7  11   4        3.11        3.27      1.78 o 
  -6  11   4       25.69       21.97      2.26 o 
  -5  11   4       66.21       72.59      3.64 o 
  -4  11   4        2.73        0.50      1.26 o 
  -3  11   4        0.38       -0.03      1.21 o 
  -2  11   4       34.86       33.25      1.50 o 
  -1  11   4        7.58        7.02      1.02 o 
   0  11   4       84.82       89.00      2.41 o 
   1  11   4       91.02       98.70      2.23 o 
   2  11   4       10.46       13.68      1.12 o 
   3  11   4       76.51       82.51      2.18 o 
   4  11   4      195.68      181.75      3.51 o 
   5  11   4        1.69        1.20      0.93 o 
   6  11   4       21.40       22.02      1.43 o 
   7  11   4       55.22       51.81      2.06 o 
   8  11   4       34.15       33.44      1.68 o 
   9  11   4       62.39       59.45      2.23 o 
  10  11   4      106.28      110.02      2.97 o 
  11  11   4       11.86       10.66      1.21 o 
  12  11   4       15.62       19.59      2.01 o 
  13  11   4       19.40       24.30      2.15 o 
  14  11   4       16.34       19.08      4.43 o 
  -9  12   4       32.83       41.30      4.57 o 
  -8  12   4       27.14       29.74      2.85 o 
  -7  12   4       89.72      102.79      3.89 o 
  -6  12   4        0.57       -0.63      1.48 o 
  -5  12   4       72.16       78.78      4.33 o 
  -4  12   4       14.69       15.39      1.90 o 
  -3  12   4       73.37       78.40      3.23 o 
  -2  12   4       16.68       14.62      1.46 o 
  -1  12   4       13.52       14.84      1.49 o 
   0  12   4        2.22       -0.15      1.16 o 
   1  12   4        3.21        1.94      1.15 o 
   2  12   4      174.89      168.87      3.96 o 
   3  12   4       29.25       35.45      1.61 o 
   4  12   4      180.03      169.51      4.28 o 
   5  12   4       15.27       13.89      1.57 o 
   6  12   4      112.53      112.60      3.14 o 
   7  12   4        5.80        5.24      1.63 o 
   8  12   4       11.80        9.54      1.32 o 
   9  12   4        9.94        6.52      1.31 o 
  10  12   4        7.40        7.08      1.30 o 
  11  12   4       20.43       23.75      1.64 o 
  12  12   4        8.63        8.42      1.89 o 
  13  12   4        0.20       -0.42      1.84 o 
  -7  13   4       36.32       44.70      3.47 o 
  -6  13   4        4.92        5.58      2.18 o 
  -5  13   4       13.35        7.09      3.25 o 
  -4  13   4      126.69      136.51      5.55 o 
  -3  13   4       22.58       29.39      2.87 o 
  -2  13   4       32.92       36.18      3.02 o 
  -1  13   4        0.01       -1.36      1.36 o 
   0  13   4        9.45        5.40      1.31 o 
   1  13   4      250.78      253.88      5.41 o 
   2  13   4       26.92       25.86      1.76 o 
   3  13   4       98.30       95.42      3.78 o 
   4  13   4       20.39       17.30      1.55 o 
   5  13   4       39.43       41.06      2.31 o 
   6  13   4       33.57       26.82      1.73 o 
   7  13   4        0.36        1.10      1.16 o 
   8  13   4        8.06        5.60      2.08 o 
   9  13   4       17.33       20.90      1.67 o 
  10  13   4        1.04        0.95      1.21 o 
  11  13   4       30.93       29.66      2.66 o 
  12  13   4       32.12       34.14      2.14 o 
  13  13   4        0.55       -2.43      3.21 o 
  -6  14   4       21.18       16.67      2.70 o 
  -5  14   4       12.28       10.81      2.54 o 
  -4  14   4        0.23        0.20      2.09 o 
  -3  14   4        0.00       -0.02      2.77 o 
  -2  14   4       64.40       70.86      6.87 o 
  -1  14   4        0.06       -0.72      1.53 o 
   0  14   4        2.96        3.57      1.34 o 
   1  14   4       15.83       16.96      1.69 o 
   2  14   4        0.14       -0.64      1.17 o 
   3  14   4       15.52       14.08      1.92 o 
   4  14   4       94.48       94.68      4.58 o 
   5  14   4       65.62       60.29      3.65 o 
   6  14   4        4.90        3.89      1.39 o 
   7  14   4        4.82        6.91      1.86 o 
   8  14   4        3.04        2.32      1.31 o 
   9  14   4        6.70        7.19      1.81 o 
  10  14   4        0.72        1.92      1.32 o 
  11  14   4        5.47        4.48      1.65 o 
  12  14   4        8.75        9.04      1.55 o 
  -5  15   4       14.36       14.87      3.37 o 
  -4  15   4        2.62        2.34      2.30 o 
  -3  15   4       18.53       25.04      3.95 o 
  -2  15   4       28.59       31.18      3.25 o 
  -1  15   4        0.04        0.02      2.00 o 
   0  15   4       14.06       14.39      2.87 o 
   1  15   4        8.54        8.86      1.95 o 
   2  15   4        0.31       -0.95      1.56 o 
   3  15   4        0.04       -1.79      1.79 o 
   4  15   4       59.29       54.47      3.96 o 
   5  15   4        4.38        8.35      2.79 o 
   6  15   4       47.90       45.73      2.74 o 
   7  15   4        0.12       -0.26      1.51 o 
   8  15   4       23.41       22.92      2.16 o 
   9  15   4        6.93        4.88      2.26 o 
  10  15   4       19.04       22.91      2.40 o 
  11  15   4        3.51        1.86      2.37 o 
  -4  16   4        1.08        3.34      2.52 o 
  -3  16   4        5.43        8.25      2.91 o 
  -2  16   4        2.32        0.68      2.56 o 
  -1  16   4        4.73        6.01      2.41 o 
   0  16   4        7.05       11.80      5.52 o 
   1  16   4       26.45       22.02      2.95 o 
   2  16   4        0.07       -1.46      1.67 o 
   3  16   4       30.98       34.07      3.25 o 
   4  16   4       10.57        8.97      2.35 o 
   5  16   4        0.68        0.75      1.96 o 
   6  16   4        9.88        4.35      2.42 o 
   7  16   4        4.14        3.66      1.86 o 
   8  16   4        1.09        1.24      1.69 o 
   9  16   4        2.68        2.68      2.22 o 
  10  16   4        2.14       -1.42      3.60 o 
  -2  17   4        4.16        3.10      2.65 o 
  -1  17   4        4.11        4.16      3.60 o 
   0  17   4        0.26       -2.98      2.98 o 
   1  17   4        1.55       -0.59      2.33 o 
   2  17   4        2.22       -2.96      2.96 o 
   3  17   4       16.27       22.09      6.20 o 
   4  17   4        0.60        1.80      2.37 o 
   5  17   4        2.22        1.89      2.26 o 
   6  17   4        0.98        0.04      1.71 o 
   7  17   4        0.59       -1.85      1.85 o 
   8  17   4        0.50        6.05      3.71 o 
   9  17   4       14.97       12.35      4.35 o 
  -1  18   4        3.73        1.00      3.68 o 
   0  18   4        2.39        2.65      3.85 o 
   2  18   4        0.26        3.85      3.71 o 
   3  18   4        1.39        2.04      3.54 o 
   4  18   4       17.13       23.47      3.35 o 
   5  18   4        5.64        5.01      2.12 o 
   6  18   4        1.25        3.49      3.63 o 
   7  18   4        1.70        9.09      3.90 o 
  -3 -15   5       21.73       15.31      4.41 o 
  -2 -15   5       27.79       28.00      5.05 o 
  -1 -15   5        1.19       -2.29      3.82 o 
   0 -15   5        3.67        0.50      3.79 o 
   1 -15   5        8.58       10.96      4.27 o 
   2 -15   5        0.02        3.07      3.63 o 
  -5 -14   5        0.10       -2.16      2.16 o 
  -4 -14   5       10.22        6.90      2.68 o 
  -3 -14   5        4.50        5.17      2.68 o 
  -2 -14   5       61.19       65.93      6.39 o 
  -1 -14   5       12.51       16.23      4.43 o 
   0 -14   5        8.29        2.62      3.60 o 
   1 -14   5        1.05       -3.18      3.18 o 
   2 -14   5        6.24        6.78      2.59 o 
   3 -14   5        0.04       -0.10      2.29 o 
   4 -14   5        1.48        3.06      2.24 o 
  -6 -13   5        0.11       -2.02      2.02 o 
  -5 -13   5       18.15       22.89      3.13 o 
  -4 -13   5        2.74        5.26      3.08 o 
  -3 -13   5        0.27       -1.84      2.04 o 
  -2 -13   5        0.12        3.86      2.32 o 
  -1 -13   5       39.97       36.33      3.43 o 
   0 -13   5        0.29        0.45      2.27 o 
   1 -13   5       12.06       16.01      2.72 o 
   2 -13   5        1.71        1.45      2.22 o 
   3 -13   5        5.37        3.26      3.50 o 
   4 -13   5        7.99        8.35      3.44 o 
   5 -13   5        1.74        0.19      2.12 o 
   6 -13   5       19.53       23.82      4.04 o 
  -7 -12   5       15.90       18.56      2.76 o 
  -6 -12   5        5.01        5.02      2.24 o 
  -5 -12   5       79.70       81.69      4.63 o 
  -4 -12   5       44.45       39.61      3.35 o 
  -3 -12   5       12.92       18.34      2.62 o 
  -2 -12   5       39.57       48.17      2.95 o 
  -1 -12   5       36.46       40.69      2.73 o 
   0 -12   5       11.47       12.57      1.96 o 
   1 -12   5       24.57       29.31      2.42 o 
   2 -12   5       10.30       10.37      2.23 o 
   3 -12   5       47.07       51.62      3.59 o 
   4 -12   5        0.35       -1.23      3.76 o 
   5 -12   5       39.17       43.26      4.70 o 
   6 -12   5        1.34       -2.46      2.89 o 
   7 -12   5        7.33       11.95      5.61 o 
   8 -12   5        3.86        5.77      2.84 o 
  -8 -11   5       27.69       24.82      5.93 o 
  -7 -11   5        3.92        7.63      2.22 o 
  -6 -11   5       16.28       17.99      7.00 o 
  -5 -11   5       16.65       20.47      2.62 o 
  -4 -11   5       36.79       35.06      3.13 o 
  -3 -11   5        1.18       -0.08      1.73 o 
  -2 -11   5       82.61       74.97      4.24 o 
  -1 -11   5       31.34       33.05      2.06 o 
   0 -11   5        1.04        0.33      1.27 o 
   1 -11   5        7.71        6.87      1.65 o 
   2 -11   5        9.08        9.23      2.07 o 
   3 -11   5        3.26        3.21      3.42 o 
   4 -11   5        1.16        1.49      4.24 o 
   5 -11   5        5.36        5.34      2.00 o 
   6 -11   5        0.17        0.38      1.48 o 
   7 -11   5       44.59       47.82      2.73 o 
   8 -11   5       21.47       22.34      2.16 o 
   9 -11   5        9.45       10.72      2.29 o 
  10 -11   5        5.95       -0.08      2.54 o 
 -10 -10   5        0.24        7.11      3.26 o 
  -9 -10   5        2.65        1.35      1.75 o 
  -8 -10   5       21.15       19.47      2.13 o 
  -7 -10   5        3.71        2.23      1.55 o 
  -6 -10   5       46.56       53.21      2.80 o 
  -5 -10   5       31.09       32.92      2.35 o 
  -4 -10   5       17.67       17.12      3.08 o 
  -3 -10   5       26.02       28.13      3.05 o 
  -2 -10   5       96.12       98.99      3.11 o 
  -1 -10   5       21.25       11.65      1.45 o 
   0 -10   5        2.34        4.22      1.23 o 
   1 -10   5        0.28       -1.05      1.75 o 
   2 -10   5        0.04       -1.09      1.20 o 
   3 -10   5       17.11       19.26      1.78 o 
   4 -10   5      154.20      146.20      4.33 o 
   5 -10   5        0.36       -0.44      1.64 o 
   6 -10   5       33.01       34.38      2.47 o 
   7 -10   5       16.15       18.01      1.89 o 
   8 -10   5       21.24       17.40      1.90 o 
   9 -10   5       11.10       13.63      2.81 o 
  10 -10   5       22.66       24.16      2.44 o 
  11 -10   5        0.01        2.71      2.45 o 
 -11  -9   5        0.91        1.67      2.48 o 
 -10  -9   5        0.40        0.18      1.75 o 
  -9  -9   5       35.99       38.41      2.52 o 
  -8  -9   5       31.11       28.39      2.84 o 
  -7  -9   5       14.50       15.00      1.83 o 
  -6  -9   5       69.33       72.67      3.48 o 
  -5  -9   5       91.12       80.09      4.48 o 
  -4  -9   5        0.01        0.54      1.34 o 
  -3  -9   5       44.79       47.79      2.15 o 
  -2  -9   5       10.00        8.98      1.31 o 
  -1  -9   5      126.07      115.93      3.22 o 
   0  -9   5       20.18       24.00      1.59 o 
   1  -9   5       40.34       42.17      3.14 o 
   2  -9   5        0.12       -0.85      0.85 o 
   3  -9   5        4.47        4.61      1.12 o 
   4  -9   5       50.15       52.13      2.50 o 
   5  -9   5       37.97       47.39      2.41 o 
   6  -9   5       35.01       30.76      2.03 o 
   7  -9   5        3.04        2.64      1.35 o 
   8  -9   5        0.02        1.10      1.27 o 
   9  -9   5       14.75       16.22      1.74 o 
  10  -9   5       26.25       20.33      1.84 o 
  11  -9   5        4.75        3.24      2.06 o 
 -11  -8   5        1.09        2.12      1.55 o 
 -10  -8   5        7.22        5.66      1.63 o 
  -9  -8   5        9.34       10.87      1.71 o 
  -8  -8   5        6.58        6.64      1.60 o 
  -7  -8   5        2.22        1.31      1.33 o 
  -6  -8   5        6.34        6.12      1.48 o 
  -5  -8   5       90.74       88.53      3.31 o 
  -4  -8   5      216.26      204.27      5.22 o 
  -3  -8   5      191.43      203.68      3.98 o 
  -2  -8   5       18.23       15.58      0.98 o 
  -1  -8   5       71.48       65.12      2.03 o 
   0  -8   5      168.67      144.35      3.05 o 
   1  -8   5       26.12       43.20      1.66 o 
   2  -8   5        8.96       13.48      1.40 o 
   3  -8   5      126.18      110.74      2.59 o 
   4  -8   5       29.89       21.17      1.79 o 
   5  -8   5       39.91       36.55      1.98 o 
   6  -8   5       18.60       21.37      2.24 o 
   7  -8   5       95.32       97.36      3.19 o 
   8  -8   5        0.20        0.58      1.17 o 
   9  -8   5       35.53       35.08      2.18 o 
  10  -8   5        6.91        7.58      1.71 o 
  11  -8   5       20.15       24.98      2.57 o 
  12  -8   5        0.08        0.06      2.23 o 
 -11  -7   5        0.01       -0.95      1.48 o 
 -10  -7   5       13.64       16.36      1.77 o 
  -9  -7   5        4.65        5.50      1.64 o 
  -8  -7   5       62.86       58.77      2.71 o 
  -7  -7   5        3.92        6.44      1.41 o 
  -6  -7   5       80.88       83.16      3.05 o 
  -5  -7   5       75.60       76.38      2.99 o 
  -4  -7   5      521.19      529.63      8.03 o 
  -3  -7   5        1.33       -0.64      0.64 o 
  -2  -7   5      198.01      221.53      3.59 o 
  -1  -7   5       51.53       42.95      1.30 o 
   0  -7   5       40.77       25.96      1.13 o 
   1  -7   5        2.09       -0.11      0.63 o 
   2  -7   5      188.09      157.68      3.12 o 
   3  -7   5      225.84      227.44      4.04 o 
   4  -7   5       75.00       79.71      2.11 o 
   5  -7   5        7.99        8.89      1.37 o 
   6  -7   5        3.86        1.45      1.10 o 
   7  -7   5       60.11       53.78      2.31 o 
   8  -7   5       32.13       33.19      2.75 o 
   9  -7   5       64.92       64.61      2.52 o 
  10  -7   5       35.91       41.68      4.45 o 
  11  -7   5        6.27        3.44      1.70 o 
  12  -7   5        2.24        2.18      2.29 o 
 -12  -6   5        8.65        9.15      2.98 o 
 -11  -6   5        3.49        1.82      1.27 o 
 -10  -6   5       13.22       10.58      1.54 o 
  -9  -6   5        2.67        2.58      1.29 o 
  -8  -6   5       13.33       15.11      1.92 o 
  -7  -6   5        0.75        1.44      0.95 o 
  -6  -6   5       25.89       20.64      1.32 o 
  -5  -6   5      126.68      112.51      2.83 o 
  -4  -6   5      502.12      489.24      6.75 o 
  -3  -6   5        8.65        5.27      0.76 o 
  -2  -6   5      436.31      403.62      5.65 o 
  -1  -6   5       64.95       61.05      1.82 o 
   0  -6   5      195.47      173.08      2.96 o 
   1  -6   5       17.90       19.72      0.96 o 
   2  -6   5       98.19       99.70      2.05 o 
   3  -6   5       37.48       45.79      1.68 o 
   4  -6   5     1763.44     1754.39     23.54 o 
   5  -6   5      130.05      122.07      2.91 o 
   6  -6   5      519.33      481.89      9.32 o 
   7  -6   5       17.57       10.33      1.24 o 
   8  -6   5        6.56        7.73      1.20 o 
   9  -6   5        4.81        9.93      1.28 o 
  10  -6   5       73.99       69.61      2.29 o 
  11  -6   5       14.29       12.79      1.84 o 
  12  -6   5       10.81       16.80      2.04 o 
  13  -6   5        8.78       11.43      2.45 o 
 -12  -5   5       95.49      104.89      6.53 o 
 -11  -5   5       41.84       50.60      4.47 o 
 -10  -5   5        2.99        1.14      1.18 o 
  -9  -5   5       17.84       15.43      1.53 o 
  -8  -5   5        5.59        5.15      1.06 o 
  -7  -5   5        2.99        2.19      0.98 o 
  -6  -5   5       21.15       19.16      1.33 o 
  -5  -5   5      264.79      223.52      4.77 o 
  -4  -5   5      546.43      520.21      9.20 o 
  -3  -5   5      191.04      170.92      2.62 o 
  -2  -5   5       47.73       36.73      1.79 o 
  -1  -5   5       37.31       31.97      0.94 o 
   0  -5   5      129.88      154.32      2.62 o 
   1  -5   5      114.63      146.48      2.52 o 
   2  -5   5       45.12       50.82      1.26 o 
   3  -5   5      535.81      560.55      6.83 o 
   4  -5   5       53.52       57.82      1.30 o 
   5  -5   5       27.89       40.00      1.28 o 
   6  -5   5       26.84       37.58      1.74 o 
   7  -5   5       52.68       62.14      2.14 o 
   8  -5   5       33.28       36.07      3.11 o 
   9  -5   5       33.11       40.22      1.74 o 
  10  -5   5       25.92       26.98      1.97 o 
  11  -5   5       13.99       13.91      2.08 o 
  12  -5   5       22.88       25.84      2.13 o 
  13  -5   5        0.14        1.06      2.50 o 
 -12  -4   5        1.32        1.23      2.09 o 
 -11  -4   5       54.89       56.06      4.81 o 
 -10  -4   5        1.17       -0.40      1.06 o 
  -9  -4   5        2.54        1.78      1.12 o 
  -8  -4   5        0.71        0.43      1.03 o 
  -7  -4   5        1.95        1.75      0.89 o 
  -6  -4   5       51.23       45.80      1.77 o 
  -5  -4   5      420.63      463.76      6.97 o 
  -4  -4   5       95.65      102.22      1.85 o 
  -3  -4   5     1470.76     1548.86     18.37 o 
  -2  -4   5        7.52       27.23      0.78 o 
  -1  -4   5       32.76       43.73      1.42 o 
   0  -4   5       57.23       75.93      1.62 o 
   1  -4   5      352.46      344.55      4.77 o 
   2  -4   5       14.52       15.07      0.68 o 
   3  -4   5      521.01      524.29      7.45 o 
   4  -4   5        1.28        1.63      0.44 o 
   5  -4   5      518.66      562.26      8.58 o 
   6  -4   5       10.00       11.77      0.67 o 
   7  -4   5      369.18      346.59      5.22 o 
   8  -4   5       12.47       19.41      1.03 o 
   9  -4   5      220.09      194.75      3.08 o 
  10  -4   5        6.52        5.20      1.27 o 
  11  -4   5       57.25       49.79      2.45 o 
  12  -4   5        5.02        8.64      1.46 o 
  13  -4   5       18.19       16.87      1.76 o 
  14  -4   5        7.07        3.57      2.04 o 
 -12  -3   5       17.19       17.14      2.20 o 
 -11  -3   5        4.24        4.69      1.85 o 
 -10  -3   5       66.92       73.58      2.55 o 
  -9  -3   5       50.62       47.64      3.32 o 
  -8  -3   5        5.56        2.20      1.06 o 
  -7  -3   5        4.47        4.54      1.54 o 
  -6  -3   5      187.65      175.94      4.24 o 
  -5  -3   5       23.70       32.36      1.65 o 
  -4  -3   5      501.13      488.87      6.05 o 
  -3  -3   5      168.19      158.36      2.09 o 
  -2  -3   5      325.24      300.41      3.61 o 
  -1  -3   5      356.13      361.12      4.56 o 
   0  -3   5      166.72      158.17      2.52 o 
   1  -3   5       70.60       85.22      1.52 o 
   2  -3   5     1244.47     1503.87     14.92 o 
   3  -3   5     1036.33     1081.67     10.86 o 
   4  -3   5      447.86      459.54      5.21 o 
   5  -3   5      217.93      208.99      2.83 o 
   6  -3   5      119.92       89.07      1.65 o 
   7  -3   5        3.88        6.43      0.57 o 
   8  -3   5       93.58       75.40      1.70 o 
   9  -3   5      164.17      201.88      4.28 o 
  10  -3   5       10.92        6.37      0.93 o 
  11  -3   5       26.89       28.01      1.72 o 
  12  -3   5        3.42        5.54      1.14 o 
  13  -3   5        3.21        1.15      1.11 o 
  14  -3   5        9.57       10.21      1.98 o 
 -12  -2   5        0.54       -1.47      1.47 o 
 -11  -2   5       39.12       40.69      2.76 o 
 -10  -2   5        3.54        5.53      1.05 o 
  -9  -2   5        2.09        3.59      1.06 o 
  -8  -2   5       31.53       37.10      1.82 o 
  -7  -2   5       24.81       27.53      1.55 o 
  -6  -2   5      388.29      295.55      6.17 o 
  -5  -2   5      638.90      526.67      9.06 o 
  -4  -2   5      286.04      306.30      3.75 o 
  -3  -2   5       35.56       20.30      0.66 o 
  -2  -2   5       35.91       33.69      0.89 o 
  -1  -2   5      183.30      184.30      2.57 o 
   0  -2   5      195.86      229.92      3.31 o 
   1  -2   5     1716.15     1894.68     21.11 o 
   2  -2   5      955.72      956.87      9.63 o 
   3  -2   5       46.29       61.22      1.04 o 
   4  -2   5      381.99      417.35      5.17 o 
   5  -2   5      622.47      767.61      8.24 o 
   6  -2   5      715.46      740.75     12.98 o 
   7  -2   5       52.51       40.53      1.44 o 
   8  -2   5       50.51       62.59      1.23 o 
   9  -2   5       88.36       89.14      2.24 o 
  10  -2   5      121.94      124.13      2.84 o 
  11  -2   5       33.02       27.42      1.31 o 
  12  -2   5       32.89       29.37      1.34 o 
  13  -2   5        6.14        5.08      1.45 o 
  14  -2   5        0.44        0.75      1.31 o 
 -12  -1   5        0.01       -0.01      1.81 o 
 -11  -1   5       48.36       50.49      3.07 o 
 -10  -1   5        3.83        3.91      0.95 o 
  -9  -1   5        0.61        1.32      0.93 o 
  -8  -1   5       40.05       40.75      1.66 o 
  -7  -1   5        7.97        4.79      0.88 o 
  -6  -1   5        3.61        0.16      0.69 o 
  -5  -1   5      280.33      333.83      4.04 o 
  -4  -1   5      257.90      275.77      3.21 o 
  -3  -1   5      789.27      937.19      9.51 o 
  -2  -1   5       92.36       82.92      1.21 o 
  -1  -1   5      847.90      878.53      9.42 o 
   0  -1   5       18.00       24.42      0.84 o 
   1  -1   5       20.47       11.75      0.49 o 
   2  -1   5     2590.76     2905.31     25.57 o 
   3  -1   5      218.48      172.43      1.85 o 
   4  -1   5      847.89      940.22      9.97 o 
   5  -1   5       18.02       18.89      0.58 o 
   6  -1   5       78.06      111.29      1.44 o 
   7  -1   5      488.54      493.75      5.41 o 
   8  -1   5       34.50       25.37      0.98 o 
   9  -1   5      244.92      209.49      4.41 o 
  10  -1   5       35.15       41.20      1.32 o 
  11  -1   5        2.85        1.45      0.59 o 
  12  -1   5       43.38       49.00      1.43 o 
  13  -1   5       11.64       10.29      1.46 o 
  14  -1   5        7.45        9.43      1.48 o 
  15  -1   5        0.70       -0.28      1.17 o 
 -12   0   5        1.58        1.67      2.19 o 
 -11   0   5        0.06       -0.37      1.46 o 
 -10   0   5        6.13        3.12      0.83 o 
  -9   0   5        1.14        1.38      0.83 o 
  -8   0   5        1.50        0.36      1.19 o 
  -7   0   5       52.07       47.29      1.96 o 
  -6   0   5      454.85      413.42      6.16 o 
  -5   0   5      410.09      467.66      5.73 o 
  -4   0   5        7.00        3.52      0.49 o 
  -3   0   5      716.09      743.16      8.08 o 
  -2   0   5      147.41      139.49      1.80 o 
  -1   0   5      163.82      167.72      3.07 o 
   0   0   5     1521.41     1747.34     19.44 o 
   1   0   5     1971.71     2010.21     17.04 o 
   2   0   5      154.89      227.46      2.31 o 
   3   0   5      132.17      127.67      1.44 o 
   4   0   5       36.02       48.73      0.91 o 
   5   0   5      744.63      776.08      7.36 o 
   6   0   5      106.51      141.96      1.70 o 
   7   0   5      842.65      878.18     10.75 o 
   8   0   5       33.54       52.66      1.70 o 
   9   0   5      164.24      203.63      4.42 o 
  10   0   5       57.00       49.58      1.55 o 
  11   0   5       23.94       23.17      3.46 o 
  13   0   5        4.75        4.69      0.98 o 
  14   0   5        0.31       -0.61      1.00 o 
 -12   1   5        0.83        0.42      1.54 o 
 -11   1   5        9.09       11.90      1.51 o 
 -10   1   5       30.70       31.65      1.83 o 
  -9   1   5        2.33        0.21      0.95 o 
  -8   1   5       17.35       13.92      1.21 o 
  -7   1   5        0.20        0.64      1.34 o 
  -6   1   5      215.06      205.82      3.49 o 
  -5   1   5       26.55       38.61      1.07 o 
  -4   1   5     1046.15     1095.68     11.67 o 
  -3   1   5       48.15       36.84      0.91 o 
  -2   1   5      118.63      144.72      1.83 o 
  -1   1   5     2052.38     2241.41     23.21 o 
   0   1   5     3602.91     3698.74     37.95 o 
   1   1   5     1045.86     1183.09     11.70 o 
   2   1   5      220.49      242.45      2.42 o 
   3   1   5     2093.83     2311.55     21.38 o 
   4   1   5      256.48      219.34      2.56 o 
   5   1   5      403.90      412.91      4.24 o 
   6   1   5      457.83      445.32      4.82 o 
   7   1   5        7.04       12.50      0.63 o 
   8   1   5       79.10       87.40      2.18 o 
   9   1   5       99.28       86.42      2.78 o 
  10   1   5       61.28       55.72      4.49 o 
  11   1   5        0.02        1.31      2.26 o 
  12   1   5       48.36       47.02      4.71 o 
  13   1   5        1.88       -2.62      2.62 o 
 -12   2   5        6.22        7.79      1.27 o 
 -11   2   5        0.01       -0.93      1.11 o 
 -10   2   5       15.46       12.99      1.07 o 
  -9   2   5        5.35        5.10      1.19 o 
  -8   2   5        0.02       -0.18      0.89 o 
  -7   2   5       29.52       34.19      1.69 o 
  -6   2   5      117.69      105.80      2.51 o 
  -5   2   5        1.54        1.50      0.43 o 
  -4   2   5      108.27      154.48      2.13 o 
  -3   2   5       20.50       33.56      0.85 o 
  -2   2   5      458.35      502.63      5.12 o 
  -1   2   5       60.94       52.31      0.93 o 
   0   2   5      388.19      389.31      3.92 o 
   1   2   5     1828.27     1948.24     19.03 o 
   2   2   5     4510.88     4810.33     46.39 o 
   3   2   5     1295.60     1507.53     13.37 o 
   4   2   5      127.69      119.50      1.38 o 
   5   2   5      690.94      874.21      8.23 o 
   6   2   5     1118.77     1237.40     12.92 o 
   7   2   5      312.89      289.20      5.50 o 
   8   2   5     1261.58     1249.50     26.79 o 
   9   2   5        0.05        0.17      0.79 o 
  10   2   5      133.49      145.07      7.53 o 
  11   2   5       24.54       31.32      3.82 o 
  12   2   5      296.30      302.80     13.00 o 
  13   2   5        2.50       -0.56      2.90 o 
  14   2   5        0.06        2.31      3.29 o 
 -12   3   5        2.57        2.70      1.61 o 
 -11   3   5        0.29       -0.46      1.51 o 
 -10   3   5        1.51        1.38      0.77 o 
  -9   3   5       51.20       55.77      1.92 o 
  -8   3   5       14.92       10.36      1.19 o 
  -7   3   5      161.57      141.49      3.60 o 
  -6   3   5      180.01      143.75      3.08 o 
  -5   3   5       48.45       66.54      1.45 o 
  -4   3   5       13.21       10.26      0.52 o 
  -3   3   5       17.17       13.65      0.62 o 
  -2   3   5       31.66       29.01      0.71 o 
  -1   3   5     1032.35     1108.36     11.27 o 
   0   3   5      369.99      392.46      4.72 o 
   1   3   5      400.89      423.62      4.22 o 
   2   3   5      822.84      917.58      9.14 o 
   3   3   5      199.88      229.47      2.42 o 
   4   3   5      371.07      401.35      5.08 o 
   5   3   5       73.37       82.22      1.03 o 
   6   3   5      452.04      458.80      4.97 o 
   7   3   5      563.44      542.96      7.43 o 
   8   3   5      156.92      148.87      3.20 o 
   9   3   5      675.64      658.87     18.92 o 
  10   3   5        5.19       -0.67      2.29 o 
  11   3   5        2.25        3.99      2.40 o 
  12   3   5        0.40        4.07      3.12 o 
  13   3   5        2.58        0.50      3.01 o 
  14   3   5        1.61        4.24      3.51 o 
  15   3   5        2.80        1.37      3.26 o 
 -12   4   5        0.25        1.65      2.01 o 
 -11   4   5        4.27        4.76      1.65 o 
 -10   4   5       25.22       21.56      1.46 o 
  -9   4   5       18.50       18.28      1.71 o 
  -8   4   5        0.06       -0.97      0.98 o 
  -7   4   5       98.38       93.97      2.48 o 
  -6   4   5       24.07       27.84      1.31 o 
  -5   4   5     1344.99     1349.53     14.41 o 
  -4   4   5        1.88        0.82      0.39 o 
  -3   4   5      327.66      366.52      4.49 o 
  -2   4   5      350.41      366.10      4.02 o 
  -1   4   5       31.89       39.56      0.94 o 
   0   4   5      116.47      138.12      2.01 o 
   1   4   5      386.58      333.65      4.09 o 
   2   4   5      186.02      160.37      2.06 o 
   3   4   5     2480.48     2562.41     24.89 o 
   4   4   5       94.04      101.91      1.53 o 
   5   4   5      960.01      981.55     10.35 o 
   6   4   5      327.10      326.00      3.92 o 
   7   4   5       90.33       82.29      1.29 o 
   8   4   5        7.93       12.25      0.55 o 
   9   4   5      193.17      210.40      4.29 o 
  10   4   5       73.15       67.63      3.04 o 
  11   4   5       54.08       59.23      5.16 o 
  12   4   5      170.11      155.31      8.62 o 
  13   4   5       16.70       11.02      3.57 o 
  14   4   5       13.30       23.12      4.21 o 
  15   4   5        0.69        7.00      3.88 o 
  16   4   5        0.71       -0.61      3.85 o 
 -12   5   5        2.45        2.59      2.09 o 
 -11   5   5        0.23       -1.51      1.51 o 
 -10   5   5        2.60        1.81      1.01 o 
  -9   5   5       10.22        7.88      1.25 o 
  -8   5   5       69.02       68.90      2.56 o 
  -7   5   5        1.58        1.71      1.06 o 
  -6   5   5       29.11       27.62      1.35 o 
  -5   5   5        0.24       -0.02      0.81 o 
  -4   5   5      113.07       96.72      1.64 o 
  -3   5   5        1.24        0.54      0.42 o 
  -2   5   5      463.01      455.12      5.46 o 
  -1   5   5      268.75      337.23      5.57 o 
   0   5   5     3174.54     3190.96     38.02 o 
   1   5   5        2.94       12.12      1.04 o 
   2   5   5      230.73      282.52      3.34 o 
   3   5   5      705.13      757.48      7.66 o 
   4   5   5     1834.78     2172.99     21.98 o 
   5   5   5        4.16        5.88      0.39 o 
   6   5   5      385.97      398.44      4.19 o 
   7   5   5      307.62      363.88      4.59 o 
   8   5   5      113.17      123.55      2.48 o 
   9   5   5       61.97       51.68      1.34 o 
  10   5   5        6.52        8.35      0.63 o 
  11   5   5        7.38       11.14      0.66 o 
  12   5   5       87.37       89.86      2.29 o 
  13   5   5        0.42       -0.54      0.61 o 
  14   5   5        3.75        3.75      1.28 o 
  15   5   5        0.21        1.09      3.51 o 
 -11   6   5        0.09        0.38      1.69 o 
 -10   6   5        2.31        1.91      1.12 o 
  -9   6   5       12.46       13.90      1.49 o 
  -8   6   5      101.62      107.97      3.34 o 
  -7   6   5      113.37      103.09      2.70 o 
  -6   6   5       63.66       68.55      2.49 o 
  -5   6   5      182.10      177.16      4.28 o 
  -4   6   5      292.67      326.09      5.00 o 
  -3   6   5      113.47      132.27      2.16 o 
  -2   6   5       38.30       51.75      1.22 o 
  -1   6   5     1297.99     1500.51     18.30 o 
   0   6   5     1068.33     1098.44     13.55 o 
   1   6   5      118.51      132.50      2.20 o 
   2   6   5      978.25     1006.47     12.41 o 
   3   6   5      100.33       96.42      1.39 o 
   4   6   5       12.90       10.02      0.53 o 
   5   6   5        7.20       11.15      0.53 o 
   6   6   5      474.80      490.84      5.47 o 
   7   6   5        0.26        1.42      0.47 o 
   8   6   5      426.46      363.66      4.49 o 
   9   6   5       86.72       82.53      2.32 o 
  10   6   5       14.85       21.05      1.10 o 
  11   6   5       23.21       22.70      1.07 o 
  12   6   5       25.60       27.49      1.19 o 
  13   6   5       12.89       10.74      1.02 o 
  14   6   5        5.66        4.42      1.29 o 
  15   6   5        1.28        1.29      1.26 o 
 -11   7   5        0.01        1.31      2.12 o 
 -10   7   5        0.48       -1.09      1.09 o 
  -9   7   5        9.00        9.05      1.43 o 
  -8   7   5        2.77        3.23      1.43 o 
  -7   7   5       69.14       65.18      2.59 o 
  -6   7   5        0.43        0.23      1.03 o 
  -5   7   5       76.70       79.51      2.72 o 
  -4   7   5      136.16      141.95      2.84 o 
  -3   7   5      235.63      236.72      4.01 o 
  -2   7   5        4.05        1.42      0.53 o 
  -1   7   5      306.07      289.91      4.61 o 
   0   7   5       17.42       17.98      0.85 o 
   1   7   5       17.83       35.59      1.38 o 
   2   7   5      211.69      245.60      3.58 o 
   3   7   5      329.23      338.69      4.02 o 
   4   7   5        4.73        8.34      0.65 o 
   5   7   5      334.96      372.41      4.12 o 
   6   7   5        0.53        0.68      0.51 o 
   7   7   5      111.66       99.75      1.83 o 
   8   7   5      567.51      558.57      7.47 o 
   9   7   5       59.30       58.35      1.22 o 
  10   7   5       31.32       30.25      1.42 o 
  11   7   5       19.06       20.57      1.10 o 
  12   7   5       33.72       33.14      1.41 o 
  13   7   5        0.01       -0.87      0.87 o 
  14   7   5        0.06       -1.16      1.16 o 
  15   7   5        0.61       -2.37      2.37 o 
 -11   8   5        0.07        1.00      2.15 o 
 -10   8   5        2.56        3.72      1.36 o 
  -9   8   5        0.34       -0.81      1.22 o 
  -8   8   5       77.97       88.21      2.72 o 
  -7   8   5       96.72      105.49      4.47 o 
  -6   8   5        1.47       -0.73      1.06 o 
  -5   8   5        0.16       -0.94      0.94 o 
  -4   8   5       23.57       18.36      1.50 o 
  -3   8   5       45.60       37.94      1.48 o 
  -2   8   5      185.11      188.50      3.11 o 
  -1   8   5      285.71      321.21      5.10 o 
   0   8   5      230.79      232.35      3.55 o 
   1   8   5      320.50      339.27      4.79 o 
   2   8   5      379.80      391.21      5.37 o 
   3   8   5      173.34      153.62      2.61 o 
   4   8   5       83.49      106.18      2.13 o 
   5   8   5      640.15      687.53      7.23 o 
   6   8   5        5.43        4.11      0.56 o 
   7   8   5      203.72      199.43      3.66 o 
   8   8   5       29.79       25.96      0.98 o 
   9   8   5       86.23       85.45      2.36 o 
  10   8   5       10.15       10.97      1.25 o 
  11   8   5       43.58       46.40      2.06 o 
  12   8   5       51.56       54.68      2.21 o 
  13   8   5        3.22       -1.03      1.03 o 
  14   8   5       11.95       12.35      1.60 o 
  15   8   5        0.04       -1.41      1.41 o 
 -10   9   5        1.14        0.79      1.49 o 
  -9   9   5        3.51        5.20      1.54 o 
  -8   9   5       23.31       23.48      2.20 o 
  -7   9   5        2.66        3.28      1.36 o 
  -6   9   5       34.84       35.54      2.05 o 
  -5   9   5        0.00       -1.04      1.04 o 
  -4   9   5       34.54       33.47      1.89 o 
  -3   9   5      164.57      162.43      3.21 o 
  -2   9   5      187.97      181.07      3.43 o 
  -1   9   5        7.33       12.23      1.00 o 
   0   9   5      138.07      136.56      2.51 o 
   1   9   5      175.44      191.69      3.15 o 
   2   9   5       97.84       87.39      1.89 o 
   3   9   5      189.70      167.40      4.09 o 
   4   9   5      384.24      359.18      5.09 o 
   5   9   5       71.20       72.46      1.73 o 
   6   9   5      275.36      288.69      4.72 o 
   7   9   5       53.86       64.33      1.97 o 
   8   9   5       45.74       48.09      2.19 o 
   9   9   5        3.51        2.72      0.88 o 
  10   9   5       35.19       32.09      1.48 o 
  11   9   5        5.34        2.77      1.23 o 
  12   9   5       29.29       30.77      2.00 o 
  13   9   5        0.47       -1.13      1.13 o 
  14   9   5        0.16       -0.05      1.23 o 
  15   9   5        2.70        0.86      3.71 o 
 -10  10   5        0.49        1.20      2.24 o 
  -9  10   5        0.61        0.28      1.26 o 
  -8  10   5       63.58       54.71      2.78 o 
  -7  10   5       29.49       34.69      2.28 o 
  -6  10   5       10.79        8.61      1.54 o 
  -5  10   5       11.41       10.01      1.52 o 
  -4  10   5       38.52       29.90      2.20 o 
  -3  10   5        6.58        7.23      1.11 o 
  -2  10   5       89.33      103.61      2.54 o 
  -1  10   5      280.85      276.75      4.77 o 
   0  10   5       17.20       19.43      1.07 o 
   1  10   5        0.14        1.28      0.71 o 
   2  10   5       13.54       19.37      0.99 o 
   3  10   5       12.56       12.95      0.99 o 
   4  10   5        0.25       -0.73      0.73 o 
   5  10   5       96.90       91.12      2.57 o 
   6  10   5       93.58      101.69      2.65 o 
   7  10   5        9.16        6.78      1.00 o 
   8  10   5       58.73       48.78      1.86 o 
   9  10   5       26.76       24.21      1.37 o 
  10  10   5       51.54       61.98      2.06 o 
  11  10   5        0.02        0.53      0.97 o 
  12  10   5        3.64        3.28      1.40 o 
  13  10   5        0.01       -1.13      2.01 o 
  14  10   5       22.57       26.83      1.98 o 
  -9  11   5        0.41       -0.31      1.48 o 
  -8  11   5        0.26        1.56      2.02 o 
  -7  11   5       61.18       69.79      4.37 o 
  -6  11   5        1.45       -0.11      1.40 o 
  -5  11   5       45.35       49.10      2.57 o 
  -4  11   5       42.34       38.80      2.63 o 
  -3  11   5       13.27       11.79      1.58 o 
  -2  11   5       24.77       22.40      1.34 o 
  -1  11   5       54.27       59.21      1.99 o 
   0  11   5       13.04       14.22      1.17 o 
   1  11   5        6.85        3.45      0.92 o 
   2  11   5       87.03       76.57      2.13 o 
   3  11   5      101.27       93.24      2.38 o 
   4  11   5       68.92       71.49      2.01 o 
   5  11   5       15.70       16.29      1.24 o 
   6  11   5        0.12       -0.07      1.09 o 
   7  11   5       13.47        9.60      1.17 o 
   8  11   5       58.39       62.87      2.22 o 
   9  11   5        0.01       -0.68      0.95 o 
  10  11   5        0.01        0.02      1.03 o 
  11  11   5       28.30       32.66      1.89 o 
  12  11   5       40.82       46.58      2.84 o 
  13  11   5        3.29        4.40      1.57 o 
  14  11   5        0.71        1.58      1.77 o 
  -9  12   5       11.11       17.12      3.40 o 
  -8  12   5       22.08       21.61      2.71 o 
  -7  12   5       53.57       57.83      3.02 o 
  -6  12   5        0.42       -1.15      1.46 o 
  -5  12   5        0.72       -1.37      1.58 o 
  -4  12   5       84.54       82.90      3.36 o 
  -3  12   5       12.19       10.69      1.74 o 
  -2  12   5       46.64       50.99      2.26 o 
  -1  12   5       47.21       47.33      2.11 o 
   0  12   5        0.18       -0.03      1.00 o 
   1  12   5      187.98      189.31      4.30 o 
   2  12   5       40.52       36.33      1.64 o 
   3  12   5       65.35       56.75      1.96 o 
   4  12   5       37.72       30.86      1.69 o 
   5  12   5      175.73      176.73      4.61 o 
   6  12   5        1.83        2.53      1.06 o 
   7  12   5       49.16       58.46      2.25 o 
   8  12   5       21.22       21.33      1.58 o 
   9  12   5        1.22        0.33      1.06 o 
  10  12   5       64.95       66.36      4.03 o 
  11  12   5       76.92       73.96      2.53 o 
  12  12   5       10.13       11.65      1.90 o 
  13  12   5        2.63        1.85      2.00 o 
  14  12   5        9.83        9.82      4.04 o 
  -7  13   5        9.50        6.69      3.21 o 
  -6  13   5        1.90        4.82      2.16 o 
  -5  13   5       15.23       18.44      2.57 o 
  -4  13   5       14.35       13.52      2.49 o 
  -3  13   5        5.03        5.00      2.10 o 
  -2  13   5      100.98       97.11      4.60 o 
  -1  13   5       48.02       40.57      2.47 o 
   0  13   5        0.98       -0.11      1.15 o 
   1  13   5       10.14        6.52      1.40 o 
   2  13   5       42.28       43.63      2.07 o 
   3  13   5       16.66       13.82      1.51 o 
   4  13   5       85.44       97.59      4.65 o 
   5  13   5       19.88       22.95      2.94 o 
   6  13   5        4.34        2.28      1.57 o 
   7  13   5        1.85        2.74      1.19 o 
   8  13   5        6.19        3.61      1.22 o 
   9  13   5        0.62        0.59      1.18 o 
  10  13   5        1.76        1.88      1.21 o 
  11  13   5        9.82       13.78      1.56 o 
  12  13   5       21.77       20.72      1.54 o 
  13  13   5        0.15       -1.50      1.82 o 
  -6  14   5       54.14       57.09      5.33 o 
  -5  14   5       11.29        9.24      2.43 o 
  -4  14   5        0.57        1.30      2.13 o 
  -3  14   5       33.15       39.47      3.37 o 
  -2  14   5       10.28       11.09      3.07 o 
  -1  14   5        4.28        7.53      1.70 o 
   0  14   5        4.64        6.48      1.65 o 
   1  14   5       33.82       27.54      1.93 o 
   2  14   5        6.59        5.71      1.39 o 
   3  14   5      137.61      149.97      7.29 o 
   4  14   5      104.45      102.60      4.59 o 
   5  14   5       24.18       22.83      2.55 o 
   6  14   5       16.97       13.12      1.55 o 
   7  14   5        0.26       -0.97      1.15 o 
   8  14   5       24.29       24.90      1.82 o 
   9  14   5        0.25        0.34      1.22 o 
  10  14   5        5.09        6.81      1.44 o 
  11  14   5       30.91       31.43      2.02 o 
  12  14   5        0.08       -1.27      1.28 o 
  -5  15   5        0.19        4.38      3.15 o 
  -4  15   5        3.25        3.36      3.03 o 
  -3  15   5        9.91       12.14      6.01 o 
  -2  15   5        0.24        0.89      2.27 o 
  -1  15   5        0.10       -1.75      1.93 o 
   0  15   5        1.97        1.80      1.73 o 
   1  15   5        6.21        4.67      1.52 o 
   2  15   5        2.07        3.02      1.68 o 
   3  15   5        0.12       -1.29      1.87 o 
   4  15   5        0.11       -0.06      2.48 o 
   5  15   5       48.13       51.63      3.41 o 
   6  15   5       12.72       12.42      1.95 o 
   7  15   5        6.67        4.67      1.92 o 
   8  15   5        0.89        0.31      1.31 o 
   9  15   5        2.09        3.54      1.46 o 
  10  15   5        3.92        5.66      1.51 o 
  11  15   5       14.26       12.08      1.99 o 
  12  15   5        0.03       -2.57      2.57 o 
  -4  16   5       17.77       17.46      3.96 o 
  -3  16   5        3.34        0.38      2.43 o 
  -2  16   5       22.56       24.21      4.62 o 
  -1  16   5       10.34       15.81      2.88 o 
   0  16   5        0.34        0.95      2.21 o 
   1  16   5        0.00       -1.27      2.14 o 
   2  16   5        9.36        6.81      1.99 o 
   3  16   5        6.78        7.85      2.27 o 
   4  16   5        0.09        2.19      1.98 o 
   5  16   5        0.50        0.37      2.80 o 
   6  16   5        0.07       -1.32      1.87 o 
   7  16   5        0.25        1.39      1.66 o 
   8  16   5       29.90       26.02      2.38 o 
   9  16   5        2.14        1.11      2.06 o 
  10  16   5        3.01       -0.08      3.37 o 
  11  16   5        4.25        0.86      3.01 o 
  -2  17   5       12.24       11.95      3.07 o 
  -1  17   5        7.29       17.49      4.35 o 
   0  17   5        9.75       13.27      4.07 o 
   1  17   5        2.23       -0.07      2.12 o 
   2  17   5        0.21        1.45      3.10 o 
   3  17   5        2.95        1.50      3.65 o 
   4  17   5       25.30       30.69      3.28 o 
   5  17   5        0.70        2.06      2.17 o 
   6  17   5        1.51       -0.82      2.29 o 
   7  17   5        1.08        0.67      1.73 o 
   8  17   5        7.45       10.27      2.59 o 
   9  17   5        1.20        5.66      3.79 o 
  -1  18   5        1.52        7.86      3.96 o 
   0  18   5        0.41        0.22      3.46 o 
   2  18   5        1.80       -1.92      3.04 o 
   3  18   5        0.06       -3.12      3.12 o 
   4  18   5       23.87       24.97      3.39 o 
   5  18   5        0.73       -0.70      2.19 o 
   6  18   5        0.25        0.51      2.25 o 
   7  18   5        3.73        6.08      3.99 o 
  -2 -15   6       20.16       21.84      5.05 o 
   1 -15   6        5.64        2.57      3.99 o 
  -4 -14   6        0.31        0.72      3.25 o 
  -3 -14   6        8.97       16.23      4.49 o 
  -2 -14   6       16.18       22.76      4.71 o 
  -1 -14   6        1.11        3.18      4.02 o 
   0 -14   6        2.82       -0.92      3.99 o 
   1 -14   6       12.25        9.73      4.27 o 
   2 -14   6        3.51        4.41      3.71 o 
   3 -14   6        3.41        1.17      2.46 o 
  -5 -13   6        5.06        7.90      5.13 o 
  -4 -13   6        9.37        7.35      2.72 o 
  -3 -13   6        0.16        1.85      2.36 o 
  -2 -13   6      127.85      128.68      6.11 o 
  -1 -13   6       40.52       47.63      5.49 o 
   0 -13   6       19.23       21.34      3.10 o 
   1 -13   6       19.77       17.92      2.90 o 
   2 -13   6       14.86       14.34      2.76 o 
   3 -13   6        0.05       -2.11      2.11 o 
   4 -13   6        0.46       -2.07      2.07 o 
   5 -13   6        4.73        5.50      2.44 o 
  -6 -12   6        0.05       -1.85      2.00 o 
  -5 -12   6        0.01       -0.84      1.99 o 
  -4 -12   6        7.34        2.68      2.32 o 
  -3 -12   6        2.99        1.78      2.27 o 
  -2 -12   6       29.03       26.39      4.55 o 
  -1 -12   6        0.17       -0.41      1.64 o 
   0 -12   6       16.01       20.39      2.80 o 
   1 -12   6       29.10       37.23      4.56 o 
   2 -12   6       14.75       16.09      2.74 o 
   3 -12   6        0.92       -0.34      2.13 o 
   4 -12   6        3.71        4.17      2.36 o 
   5 -12   6       26.78       26.88      3.00 o 
   6 -12   6        3.90        6.09      2.26 o 
   7 -12   6        9.51       14.39      3.63 o 
  -8 -11   6       15.04       22.23      3.90 o 
  -7 -11   6        0.14        1.68      2.10 o 
  -6 -11   6        1.21        1.54      2.10 o 
  -5 -11   6       28.16       39.16      3.46 o 
  -4 -11   6        0.45       -1.83      2.18 o 
  -3 -11   6       94.62      102.59      5.03 o 
  -2 -11   6        3.22        4.10      1.73 o 
  -1 -11   6       14.15       17.45      2.13 o 
   0 -11   6       25.57       24.18      3.10 o 
   1 -11   6       14.62       14.39      1.90 o 
   2 -11   6        9.57       12.78      2.32 o 
   3 -11   6       81.31       91.21      4.53 o 
   4 -11   6        0.01        0.91      1.84 o 
   5 -11   6        7.89        8.10      2.29 o 
   6 -11   6        7.27        6.93      2.14 o 
   7 -11   6        8.68        7.05      2.25 o 
   8 -11   6        9.50       11.22      2.33 o 
   9 -11   6        0.36        0.75      2.87 o 
  -8 -10   6        1.47        3.08      2.10 o 
  -7 -10   6       20.60       16.52      2.56 o 
  -6 -10   6       13.74       10.72      2.36 o 
  -5 -10   6        2.44        1.56      1.97 o 
  -4 -10   6        0.16       -0.09      1.89 o 
  -3 -10   6       12.71       12.94      2.33 o 
  -2 -10   6       41.81       38.40      2.81 o 
  -1 -10   6       56.88       47.79      2.28 o 
   0 -10   6        6.52        3.02      1.29 o 
   1 -10   6       29.30       32.54      1.96 o 
   2 -10   6       25.10       27.37      2.10 o 
   3 -10   6       15.82       11.31      2.20 o 
   4 -10   6       30.95       28.33      2.64 o 
   5 -10   6        5.81        2.23      1.46 o 
   6 -10   6       16.01       13.89      2.09 o 
   7 -10   6        6.47        6.58      1.87 o 
   8 -10   6        4.17        4.91      1.62 o 
   9 -10   6        5.02        7.81      1.94 o 
  10 -10   6        9.67        7.29      5.15 o 
 -10  -9   6       10.74       14.33      3.51 o 
  -9  -9   6       24.99       22.94      2.71 o 
  -8  -9   6        3.64        4.38      1.71 o 
  -7  -9   6        5.01        8.69      2.65 o 
  -6  -9   6        9.36       13.69      2.29 o 
  -5  -9   6        5.52        6.84      1.64 o 
  -4  -9   6      167.40      163.07      6.43 o 
  -3  -9   6       21.39       23.61      2.06 o 
  -2  -9   6       83.67       78.51      2.85 o 
  -1  -9   6       31.72       34.40      1.95 o 
   0  -9   6       41.00       53.45      2.29 o 
   1  -9   6       48.82       45.84      2.12 o 
   2  -9   6       37.50       40.99      2.02 o 
   3  -9   6       45.84       36.65      2.17 o 
   4  -9   6        3.13        2.60      1.38 o 
   5  -9   6        1.99       -1.26      1.26 o 
   6  -9   6        0.16       -1.57      1.57 o 
   7  -9   6       20.29       21.30      1.90 o 
   8  -9   6        0.29       -0.59      1.30 o 
   9  -9   6       23.57       23.06      3.46 o 
  10  -9   6       11.86       11.13      1.68 o 
  11  -9   6       24.87       24.69      2.41 o 
 -11  -8   6       14.75       17.12      3.40 o 
 -10  -8   6       28.18       24.99      2.55 o 
  -9  -8   6       50.23       55.59      2.92 o 
  -8  -8   6       65.24       65.96      3.14 o 
  -7  -8   6        7.99        7.13      1.59 o 
  -6  -8   6        8.15        7.72      1.62 o 
  -5  -8   6       15.28       14.92      1.72 o 
  -4  -8   6      170.99      170.57      4.83 o 
  -3  -8   6       32.09       30.59      1.79 o 
  -2  -8   6       39.53       45.73      1.90 o 
  -1  -8   6        1.56        0.57      1.03 o 
   0  -8   6       18.88       23.81      1.60 o 
   1  -8   6       97.47      102.07      2.59 o 
   2  -8   6      133.96      127.04      2.93 o 
   3  -8   6        0.04       -0.88      0.93 o 
   4  -8   6        1.30        1.63      1.19 o 
   5  -8   6        1.85       -0.07      1.18 o 
   6  -8   6       13.14       15.01      1.61 o 
   7  -8   6       32.76       29.62      2.00 o 
   8  -8   6        2.47        0.68      1.34 o 
   9  -8   6       17.95       19.29      2.59 o 
  10  -8   6        0.56        1.04      1.27 o 
  11  -8   6        3.35        0.55      1.34 o 
  12  -8   6        4.88        2.79      2.40 o 
 -11  -7   6        3.56        2.04      2.23 o 
 -10  -7   6        5.36        5.73      1.74 o 
  -9  -7   6       89.53      101.98      3.72 o 
  -8  -7   6       72.97       73.71      3.09 o 
  -7  -7   6        1.04       -0.04      1.26 o 
  -6  -7   6        0.38        1.17      1.28 o 
  -5  -7   6      231.40      212.59      5.45 o 
  -4  -7   6        4.36        4.80      1.91 o 
  -3  -7   6      194.57      199.71      3.89 o 
  -2  -7   6       13.52        7.17      1.03 o 
  -1  -7   6       12.14        6.94      0.97 o 
   0  -7   6       11.64        3.58      0.77 o 
   1  -7   6      128.81      111.30      2.59 o 
   2  -7   6       21.62       18.22      1.18 o 
   3  -7   6       79.72       78.12      2.15 o 
   4  -7   6      112.21      111.94      2.98 o 
   5  -7   6        4.46        1.11      1.21 o 
   6  -7   6       81.89       69.95      2.67 o 
   7  -7   6       14.51       17.46      1.56 o 
   8  -7   6       24.70       24.98      1.75 o 
   9  -7   6        1.43        1.09      1.14 o 
  10  -7   6       62.88       62.63      2.49 o 
  11  -7   6        0.25       -0.85      1.59 o 
  12  -7   6        0.71       -1.17      2.04 o 
 -11  -6   6        0.19       -0.56      1.47 o 
 -10  -6   6        9.38        7.42      1.61 o 
  -9  -6   6       16.77       13.32      1.74 o 
  -8  -6   6        0.02        0.98      1.26 o 
  -7  -6   6        7.50        6.74      1.38 o 
  -6  -6   6        9.17       10.14      1.47 o 
  -5  -6   6      118.42      115.16      3.63 o 
  -4  -6   6      220.71      203.91      4.40 o 
  -3  -6   6       37.18       29.36      1.39 o 
  -2  -6   6      174.82      149.59      3.12 o 
  -1  -6   6       54.93       65.45      1.75 o 
   0  -6   6       16.36       12.56      0.92 o 
   1  -6   6      134.72      178.70      3.52 o 
   2  -6   6      246.80      243.87      4.22 o 
   3  -6   6       64.69       65.08      1.99 o 
   4  -6   6        2.90        3.85      0.87 o 
   5  -6   6        3.91        0.56      0.96 o 
   6  -6   6        0.01       -1.03      1.03 o 
   7  -6   6        3.78        1.25      1.09 o 
   8  -6   6       55.05       50.80      2.82 o 
   9  -6   6        2.44        3.08      1.09 o 
  10  -6   6       52.10       56.36      3.14 o 
  11  -6   6       25.76       26.95      2.30 o 
  12  -6   6        0.35        0.56      1.55 o 
  13  -6   6        0.32       -1.87      1.87 o 
 -11  -5   6       26.87       30.75      2.26 o 
 -10  -5   6       46.28       43.91      2.41 o 
  -9  -5   6        0.85        1.04      1.27 o 
  -8  -5   6       77.64       73.45      2.92 o 
  -7  -5   6        0.07        1.03      1.19 o 
  -6  -5   6       25.18       19.49      1.64 o 
  -5  -5   6        5.86        6.43      1.30 o 
  -4  -5   6      635.33      571.15      8.53 o 
  -3  -5   6      429.20      445.47      6.18 o 
  -2  -5   6      452.89      461.37      7.06 o 
  -1  -5   6       17.92       18.53      1.22 o 
   0  -5   6      208.04      241.91      3.77 o 
   1  -5   6       12.58       13.56      0.86 o 
   2  -5   6      235.67      244.47      4.13 o 
   3  -5   6        8.87        7.12      0.80 o 
   4  -5   6      138.23      145.39      3.37 o 
   5  -5   6       18.03       16.75      1.14 o 
   6  -5   6      496.52      508.56      9.70 o 
   7  -5   6      251.56      221.44      4.94 o 
   8  -5   6       23.30       16.09      1.31 o 
   9  -5   6        0.46        0.21      0.91 o 
  10  -5   6        9.81       10.21      1.03 o 
  11  -5   6       75.57       70.71      3.88 o 
  12  -5   6        1.64        0.45      1.56 o 
  13  -5   6        8.13        5.17      1.98 o 
 -12  -4   6       34.68       45.99      4.57 o 
 -11  -4   6       17.61       22.11      1.65 o 
 -10  -4   6       20.89       21.11      2.16 o 
  -9  -4   6        0.72       -0.03      1.12 o 
  -8  -4   6       54.03       58.57      2.65 o 
  -7  -4   6        2.58        2.26      1.13 o 
  -6  -4   6      186.18      165.78      4.33 o 
  -5  -4   6      159.81      155.22      4.10 o 
  -4  -4   6      199.30      197.73      3.64 o 
  -3  -4   6       11.13       17.18      1.09 o 
  -2  -4   6      307.28      370.11      5.25 o 
  -1  -4   6        2.55        4.16      0.63 o 
   0  -4   6        1.65        2.36      0.57 o 
   1  -4   6      537.86      528.59      7.03 o 
   2  -4   6       11.20        6.00      0.63 o 
   3  -4   6       26.14       22.92      0.86 o 
   4  -4   6      174.25      166.05      2.39 o 
   5  -4   6       33.44       28.87      1.01 o 
   6  -4   6        7.98       15.10      1.13 o 
   7  -4   6       60.09       76.35      2.34 o 
   8  -4   6        3.64        0.86      0.83 o 
   9  -4   6      127.29      118.29      2.95 o 
  10  -4   6       20.73       24.20      1.81 o 
  11  -4   6        0.76        2.41      1.44 o 
  12  -4   6       13.42       22.05      1.87 o 
  13  -4   6       13.84       18.93      1.87 o 
  14  -4   6       25.75       24.46      2.84 o 
 -12  -3   6       14.63       16.04      3.15 o 
 -11  -3   6       94.86       99.53      3.01 o 
 -10  -3   6       61.10       66.08      2.68 o 
  -9  -3   6       28.84       25.64      1.76 o 
  -8  -3   6       11.91       14.58      2.02 o 
  -7  -3   6       85.78       75.76      2.74 o 
  -6  -3   6      213.79      184.77      4.53 o 
  -5  -3   6      697.31      647.55     12.21 o 
  -4  -3   6        9.86       13.08      0.96 o 
  -3  -3   6     1154.34     1057.97     14.35 o 
  -2  -3   6       13.62       23.38      0.86 o 
  -1  -3   6      164.37      156.61      2.62 o 
   0  -3   6      280.38      284.37      4.11 o 
   1  -3   6      495.27      579.25      7.55 o 
   2  -3   6       66.41       57.83      1.77 o 
   3  -3   6      192.88      177.48      2.82 o 
   4  -3   6        2.70        0.05      0.40 o 
   5  -3   6        0.12        0.78      0.42 o 
   6  -3   6        4.94        0.41      0.43 o 
   7  -3   6      202.43      207.63      3.40 o 
   8  -3   6      119.33      133.68      2.18 o 
   9  -3   6       17.59        9.85      0.98 o 
  10  -3   6       22.96       21.86      1.56 o 
  11  -3   6       52.02       48.15      2.34 o 
  12  -3   6        6.09        3.58      1.20 o 
  13  -3   6        6.96       10.88      2.94 o 
  14  -3   6        4.68        5.97      1.95 o 
 -12  -2   6        7.21        7.47      2.59 o 
 -11  -2   6       10.73        9.96      2.10 o 
 -10  -2   6       69.95       65.48      2.57 o 
  -9  -2   6        5.75        5.78      1.41 o 
  -8  -2   6      113.40      105.28      3.24 o 
  -7  -2   6        2.56        5.89      1.74 o 
  -6  -2   6       19.79       12.09      1.36 o 
  -5  -2   6      200.64      220.85      4.34 o 
  -4  -2   6       83.27       77.54      1.78 o 
  -3  -2   6     1102.50     1113.57     11.99 o 
  -2  -2   6       38.38       41.86      1.10 o 
  -1  -2   6       28.33       28.93      1.00 o 
   0  -2   6      348.09      372.55      5.09 o 
   1  -2   6       49.07       37.30      1.13 o 
   2  -2   6       46.19       48.20      1.28 o 
   3  -2   6       73.51       81.90      1.36 o 
   4  -2   6      207.23      238.71      3.54 o 
   5  -2   6      232.79      208.97      2.84 o 
   6  -2   6      112.00      139.15      2.05 o 
   7  -2   6        8.04        8.20      0.53 o 
   8  -2   6       14.72        7.91      0.60 o 
   9  -2   6        3.62        6.86      1.02 o 
  10  -2   6       96.94      102.24      4.40 o 
  11  -2   6       61.09       58.68      1.92 o 
  12  -2   6       19.41       19.44      1.65 o 
  13  -2   6       41.10       45.27      2.20 o 
  14  -2   6        4.73        4.74      1.67 o 
 -12  -1   6        7.70        8.59      2.54 o 
 -11  -1   6        0.39        1.10      2.59 o 
 -10  -1   6       34.31       39.37      1.97 o 
  -9  -1   6        5.42        7.10      1.22 o 
  -8  -1   6       79.23       70.56      2.58 o 
  -7  -1   6       54.22       46.87      1.85 o 
  -6  -1   6      814.57      714.27     11.49 o 
  -5  -1   6       37.37       27.96      1.23 o 
  -4  -1   6      550.53      543.15      6.67 o 
  -3  -1   6        6.88       11.06      0.89 o 
  -2  -1   6      212.24      227.22      2.92 o 
  -1  -1   6      267.36      291.41      3.56 o 
   0  -1   6       24.99       19.21      0.78 o 
   1  -1   6      655.18      762.11      8.86 o 
   2  -1   6     1018.87     1079.36     11.72 o 
   3  -1   6       37.69       45.28      0.81 o 
   4  -1   6      239.08      233.71      2.58 o 
   5  -1   6      173.89      172.66      2.00 o 
   6  -1   6       65.58       88.78      1.29 o 
   7  -1   6      164.30      191.81      2.59 o 
   8  -1   6       20.80       11.52      0.54 o 
   9  -1   6       54.87       63.62      1.73 o 
  10  -1   6        1.52        1.04      0.61 o 
  11  -1   6        7.13        3.82      0.95 o 
  12  -1   6        0.11        0.45      0.68 o 
  13  -1   6       27.40       25.32      1.51 o 
  14  -1   6       15.24       14.25      1.76 o 
  15  -1   6        0.48       -0.98      1.17 o 
 -12   0   6        1.67        4.82      2.29 o 
 -11   0   6        4.71        4.77      1.81 o 
 -10   0   6       12.96       10.48      1.28 o 
  -9   0   6       19.50       17.08      1.26 o 
  -8   0   6        0.55        0.96      0.91 o 
  -7   0   6       11.40       12.95      1.31 o 
  -6   0   6      665.29      560.64     10.65 o 
  -5   0   6        4.15        2.28      0.85 o 
  -4   0   6      765.31      835.74     11.72 o 
  -3   0   6      514.35      514.98      7.45 o 
  -2   0   6       28.56       26.99      0.80 o 
  -1   0   6     2461.24     2628.79     31.47 o 
   0   0   6      912.00      906.56     10.42 o 
   1   0   6     1744.77     1889.78     18.61 o 
   2   0   6      131.94      181.47      2.03 o 
   3   0   6      171.48      230.68      2.28 o 
   4   0   6      337.91      395.31      4.46 o 
   5   0   6       18.78       29.14      0.75 o 
   6   0   6        5.88        9.13      0.45 o 
   7   0   6      174.61      184.06      2.28 o 
   8   0   6        1.19       -0.43      0.43 o 
   9   0   6       96.86       69.72      1.47 o 
  10   0   6       68.61       61.19      1.73 o 
  11   0   6        1.01        1.28      0.55 o 
  12   0   6       22.20       17.43      1.03 o 
  13   0   6        7.34        5.60      0.83 o 
  14   0   6        8.02        7.41      0.94 o 
  15   0   6        0.05       -0.98      0.98 o 
 -12   1   6        3.30        3.32      2.20 o 
 -11   1   6       13.38       15.79      1.74 o 
 -10   1   6        5.03        6.75      1.06 o 
  -9   1   6        1.64        0.69      1.01 o 
  -8   1   6       49.83       37.79      1.95 o 
  -7   1   6       73.81       78.38      2.61 o 
  -6   1   6        9.73        6.14      1.73 o 
  -5   1   6      615.15      599.44     10.22 o 
  -4   1   6       15.56       12.30      0.65 o 
  -3   1   6      582.92      554.49      8.21 o 
  -2   1   6      192.18      187.62      2.34 o 
  -1   1   6      858.28      866.98     10.81 o 
   0   1   6      742.02      689.60      8.69 o 
   1   1   6      664.82      770.07      8.88 o 
   2   1   6     1769.61     1995.82     26.36 o 
   3   1   6      320.42      360.17      3.49 o 
   4   1   6       74.15       68.21      1.10 o 
   5   1   6       35.91       65.30      1.05 o 
   6   1   6      123.25      128.45      1.57 o 
   7   1   6      177.54      186.23      2.12 o 
   8   1   6      367.01      336.80      4.40 o 
   9   1   6       22.49       21.94      0.70 o 
  10   1   6       62.78       63.50      1.14 o 
  11   1   6       15.97       14.85      1.10 o 
  12   1   6       79.50       93.87      6.64 o 
  13   1   6       12.31       11.80      3.68 o 
 -12   2   6        0.00       -1.23      1.23 o 
 -11   2   6       45.99       45.65      2.41 o 
 -10   2   6       62.54       64.39      2.35 o 
  -9   2   6        2.19        3.23      1.12 o 
  -8   2   6      161.41      153.35      3.98 o 
  -7   2   6       14.80       10.87      1.94 o 
  -6   2   6       50.09       41.70      2.03 o 
  -5   2   6      374.83      341.68      5.31 o 
  -4   2   6      135.98      171.16      3.24 o 
  -3   2   6      108.18      105.87      1.67 o 
  -2   2   6      517.49      551.61      5.82 o 
  -1   2   6      229.72      261.03      3.69 o 
   0   2   6      654.53      748.05      8.11 o 
   1   2   6      573.83      632.70      6.52 o 
   2   2   6      291.67      305.20      3.37 o 
   3   2   6       23.57       49.45      0.79 o 
   4   2   6      106.43       96.04      1.19 o 
   5   2   6       19.71       19.08      0.55 o 
   6   2   6        3.72        8.48      0.35 o 
   7   2   6       30.48       23.95      0.63 o 
   8   2   6       18.46       10.96      0.58 o 
   9   2   6      311.77      303.24      6.64 o 
  10   2   6       41.27       30.86      1.24 o 
  11   2   6        3.81        7.89      2.71 o 
  12   2   6       33.55       32.46      4.38 o 
  13   2   6        6.56        3.10      3.10 o 
  14   2   6        6.74        4.38      3.26 o 
 -12   3   6        1.63        2.31      2.12 o 
 -11   3   6        7.70        8.69      1.96 o 
 -10   3   6       46.91       48.44      1.90 o 
  -9   3   6        1.54        1.95      1.15 o 
  -8   3   6       66.04       62.99      2.45 o 
  -7   3   6        0.02        0.05      0.98 o 
  -6   3   6      734.12      654.76     12.22 o 
  -5   3   6      623.37      589.03     10.12 o 
  -4   3   6      136.78      111.92      1.79 o 
  -3   3   6        0.50       -0.02      0.36 o 
  -2   3   6      521.48      537.33      5.16 o 
  -1   3   6      185.34      216.14      2.76 o 
   0   3   6     1255.44     1384.87     16.84 o 
   1   3   6      268.43      352.90      4.35 o 
   2   3   6       28.06       64.01      1.12 o 
   3   3   6      296.99      375.88      3.62 o 
   4   3   6     1313.91     1414.89     14.82 o 
   5   3   6      327.81      313.81      3.37 o 
   6   3   6        0.38        1.19      0.27 o 
   7   3   6       95.00       88.46      1.26 o 
   8   3   6      232.86      243.19      3.62 o 
   9   3   6      228.15      189.89      2.91 o 
  10   3   6       93.88       81.46      2.62 o 
  11   3   6        0.99       -1.06      2.20 o 
  12   3   6       61.24       61.77      5.63 o 
  13   3   6       13.57       12.66      3.63 o 
  14   3   6       25.41       26.72      4.71 o 
  15   3   6        4.39        4.27      3.51 o 
 -11   4   6        7.87        8.88      1.98 o 
 -10   4   6        4.24        3.87      1.15 o 
  -9   4   6       34.01       28.83      1.79 o 
  -8   4   6        1.68        1.30      1.19 o 
  -7   4   6      106.09      113.32      2.86 o 
  -6   4   6      138.43      111.80      2.76 o 
  -5   4   6        0.99        0.08      0.89 o 
  -4   4   6       25.76       24.80      0.75 o 
  -3   4   6       14.91       13.93      0.67 o 
  -2   4   6      566.99      554.43      7.26 o 
  -1   4   6      174.04      151.19      2.44 o 
   0   4   6     1080.63     1118.86     13.75 o 
   1   4   6     2447.90     2555.96     28.28 o 
   2   4   6     1895.64     2044.97     20.03 o 
   3   4   6        2.84       11.59      0.53 o 
   4   4   6     1958.91     2264.13     22.15 o 
   5   4   6       58.75       90.63      1.29 o 
   6   4   6       12.15       14.83      0.44 o 
   7   4   6        0.71        2.68      0.34 o 
   8   4   6        0.03        0.31      0.43 o 
   9   4   6        3.13        4.38      0.66 o 
  10   4   6       77.60       77.04      1.49 o 
  11   4   6       15.84       17.52      0.75 o 
  12   4   6       43.69       41.41      4.52 o 
  13   4   6       56.59       61.32      5.61 o 
  14   4   6        4.14       -1.70      2.82 o 
  15   4   6        0.64       -0.20      3.40 o 
  16   4   6       10.89       11.96      4.74 o 
 -11   5   6       38.30       47.37      3.13 o 
 -10   5   6       50.11       50.27      4.95 o 
  -9   5   6       14.15        9.97      1.47 o 
  -8   5   6       56.55       56.64      2.44 o 
  -7   5   6       40.33       30.84      1.80 o 
  -6   5   6       31.58       36.55      1.89 o 
  -5   5   6     1182.39     1123.46     17.33 o 
  -4   5   6      192.15      176.29      3.22 o 
  -3   5   6      472.87      469.26      6.24 o 
  -2   5   6      186.65      187.63      2.72 o 
  -1   5   6      859.53      919.79     11.50 o 
   0   5   6        3.43        3.53      0.65 o 
   1   5   6       17.56       28.07      0.96 o 
   2   5   6      106.33       91.27      1.94 o 
   3   5   6       43.38       32.40      0.99 o 
   4   5   6      822.08      926.81      9.35 o 
   5   5   6      142.31      150.85      2.02 o 
   6   5   6        5.71        3.60      0.36 o 
   7   5   6       18.42       15.79      0.55 o 
   8   5   6        9.78        8.81      0.45 o 
   9   5   6      152.27      132.86      2.77 o 
  10   5   6      126.20      116.52      2.35 o 
  11   5   6        2.71        3.77      0.58 o 
  12   5   6        4.34        5.15      0.74 o 
  13   5   6       54.78       52.70      1.79 o 
  14   5   6        9.99       11.89      0.89 o 
  15   5   6       17.26       25.80      5.02 o 
  16   5   6        2.04        2.76      4.27 o 
 -11   6   6        0.15        1.12      2.12 o 
 -10   6   6        2.20        2.71      1.26 o 
  -9   6   6       10.26        9.82      1.62 o 
  -8   6   6       52.70       52.96      2.46 o 
  -7   6   6       31.93       29.95      1.86 o 
  -6   6   6      197.57      194.38      4.09 o 
  -5   6   6      231.38      206.79      4.90 o 
  -4   6   6        4.80        5.37      0.89 o 
  -3   6   6        6.12        7.74      0.83 o 
  -2   6   6      313.18      319.44      4.20 o 
  -1   6   6      367.05      368.54      5.11 o 
   0   6   6     1227.99     1261.46     15.53 o 
   1   6   6        2.95        9.86      0.69 o 
   2   6   6        8.31        1.83      0.45 o 
   3   6   6      548.04      566.39      6.48 o 
   4   6   6       66.42       96.93      1.53 o 
   5   6   6        0.06        0.18      0.32 o 
   6   6   6      102.35      122.99      1.67 o 
   7   6   6       33.96       24.51      0.78 o 
   8   6   6       59.41       52.47      1.10 o 
   9   6   6      285.44      268.84      5.19 o 
  10   6   6        0.60        1.46      0.62 o 
  11   6   6        7.16        7.36      0.74 o 
  12   6   6        0.01       -0.60      0.60 o 
  13   6   6       27.02       25.77      1.42 o 
  14   6   6        1.88        1.17      0.76 o 
  15   6   6        7.19        5.72      1.36 o 
 -11   7   6        0.17        4.57      2.29 o 
 -10   7   6        0.40        0.15      1.25 o 
  -9   7   6       38.61       36.68      2.16 o 
  -8   7   6       51.07       57.02      2.64 o 
  -7   7   6        2.27        2.27      1.05 o 
  -6   7   6       73.94       69.05      2.65 o 
  -5   7   6      100.79       93.57      3.04 o 
  -4   7   6      207.73      209.02      4.52 o 
  -3   7   6       14.95       10.18      0.93 o 
  -2   7   6      492.36      490.06      6.61 o 
  -1   7   6       41.70       32.73      1.65 o 
   0   7   6      809.15      884.15     11.18 o 
   1   7   6      720.58      754.92      9.62 o 
   2   7   6        4.92        4.73      0.59 o 
   3   7   6      280.56      282.54      3.71 o 
   4   7   6       68.00       74.38      1.35 o 
   5   7   6       18.50       18.60      0.66 o 
   6   7   6       19.03       17.36      0.62 o 
   7   7   6       37.86       37.15      1.29 o 
   8   7   6        5.28       -0.54      0.54 o 
   9   7   6       15.43        9.85      0.59 o 
  10   7   6      150.71      125.17      3.05 o 
  11   7   6       33.44       35.92      1.43 o 
  12   7   6        8.93        9.46      0.90 o 
  13   7   6        0.45        0.50      0.87 o 
  14   7   6        0.51       -0.49      2.19 o 
  15   7   6        0.05       -0.10      1.99 o 
 -10   8   6        5.12        3.53      2.52 o 
  -9   8   6       15.36       14.91      1.71 o 
  -8   8   6        0.79        1.49      1.36 o 
  -7   8   6        0.66        0.32      1.07 o 
  -6   8   6       28.93       26.58      1.93 o 
  -5   8   6       23.96       24.60      2.74 o 
  -4   8   6       12.28       10.53      1.34 o 
  -3   8   6      104.67      111.83      2.57 o 
  -2   8   6        0.46        0.05      0.69 o 
  -1   8   6       41.28       45.18      1.57 o 
   0   8   6      493.64      496.00      6.70 o 
   1   8   6        0.94        2.23      0.60 o 
   2   8   6        1.81        0.01      0.57 o 
   3   8   6       54.40       46.95      1.24 o 
   4   8   6       19.34       26.35      0.96 o 
   5   8   6       42.55       37.99      1.06 o 
   6   8   6        0.22        0.05      0.39 o 
   7   8   6        8.03        6.34      0.70 o 
   8   8   6      101.95       92.88      2.07 o 
   9   8   6       11.48        8.50      0.68 o 
  10   8   6      273.43      269.68      5.83 o 
  11   8   6       34.95       30.26      1.70 o 
  12   8   6       31.24       30.42      2.05 o 
  13   8   6        4.44        6.16      1.52 o 
  14   8   6        4.73        6.31      1.25 o 
  15   8   6       11.96        9.67      1.75 o 
 -10   9   6        0.80        0.28      1.45 o 
  -9   9   6        8.56        9.97      1.70 o 
  -8   9   6        8.32       10.30      1.43 o 
  -7   9   6       59.87       57.43      2.68 o 
  -6   9   6        1.93        0.80      1.26 o 
  -5   9   6      111.45       99.17      3.31 o 
  -4   9   6        1.95       -1.00      1.09 o 
  -3   9   6       19.40       13.93      1.24 o 
  -2   9   6        1.23        2.02      0.81 o 
  -1   9   6      370.38      371.02      5.91 o 
   0   9   6      118.02      124.07      2.41 o 
   1   9   6        5.41        6.77      0.76 o 
   2   9   6      148.56      124.99      2.36 o 
   3   9   6        0.18       -0.59      0.59 o 
   4   9   6      479.90      475.68      7.11 o 
   5   9   6      179.79      181.96      3.31 o 
   6   9   6       57.44       68.40      1.86 o 
   7   9   6        2.49        0.18      0.80 o 
   8   9   6       23.11       21.87      1.27 o 
   9   9   6       70.06       63.02      1.99 o 
  10   9   6        1.30        1.33      0.75 o 
  11   9   6        9.52        7.29      1.31 o 
  12   9   6       13.02       14.60      1.48 o 
  13   9   6       24.18       26.79      1.80 o 
  14   9   6        1.37       -0.51      1.74 o 
  15   9   6       30.77       42.39      5.72 o 
 -10  10   6        7.54       10.51      2.87 o 
  -9  10   6        0.01       -0.92      1.63 o 
  -8  10   6        2.39        1.14      1.30 o 
  -7  10   6       48.27       53.35      2.72 o 
  -6  10   6        2.80        3.45      1.43 o 
  -5  10   6        8.47        7.30      1.52 o 
  -4  10   6      101.73       97.18      4.26 o 
  -3  10   6        0.57        2.75      1.22 o 
  -2  10   6      161.01      159.93      3.32 o 
  -1  10   6       32.22       38.26      1.56 o 
   0  10   6      164.88      171.39      3.38 o 
   1  10   6        0.95        0.70      0.69 o 
   2  10   6        7.34        5.42      0.77 o 
   3  10   6      216.24      223.38      3.98 o 
   4  10   6        6.58        6.84      0.94 o 
   5  10   6      321.58      293.49      4.86 o 
   6  10   6       17.85       21.48      1.48 o 
   7  10   6       45.79       49.35      1.89 o 
   8  10   6       61.78       58.35      2.01 o 
   9  10   6       57.39       56.84      1.99 o 
  10  10   6        8.70        8.44      1.51 o 
  11  10   6       56.37       59.30      1.80 o 
  12  10   6        9.43        8.32      1.44 o 
  13  10   6        8.22        4.45      1.44 o 
  14  10   6        0.04       -0.03      1.83 o 
  15  10   6        1.51        5.77      4.02 o 
  -9  11   6        6.17        3.43      2.96 o 
  -8  11   6       12.03        8.75      1.83 o 
  -7  11   6        0.60       -0.89      1.47 o 
  -6  11   6        9.51        9.76      1.73 o 
  -5  11   6       21.80       17.17      1.89 o 
  -4  11   6       29.35       24.92      1.97 o 
  -3  11   6       11.90       12.86      1.59 o 
  -2  11   6      118.38      108.70      3.09 o 
  -1  11   6       36.95       35.95      1.59 o 
   0  11   6       47.95       68.83      2.09 o 
   1  11   6       79.46       77.06      2.47 o 
   2  11   6       15.72       17.93      1.47 o 
   3  11   6       25.61       19.81      1.25 o 
   4  11   6       43.41       44.82      1.97 o 
   5  11   6        0.03       -0.74      0.86 o 
   6  11   6       14.91       16.34      1.29 o 
   7  11   6        8.13       12.05      1.22 o 
   8  11   6        6.63        6.16      1.14 o 
   9  11   6        1.96       -0.28      0.96 o 
  10  11   6       72.75       75.29      2.42 o 
  11  11   6       34.02       32.52      2.71 o 
  12  11   6       80.11       84.26      3.32 o 
  13  11   6        1.75        2.43      1.51 o 
  14  11   6       24.98       25.87      2.57 o 
  -8  12   6        2.62        2.53      2.09 o 
  -7  12   6        0.55       -1.17      1.60 o 
  -6  12   6        0.51        3.69      1.64 o 
  -5  12   6      138.10      146.63      4.59 o 
  -4  12   6        2.22       -0.68      1.49 o 
  -3  12   6       55.68       68.32      3.07 o 
  -2  12   6        1.78       -0.03      1.34 o 
  -1  12   6       18.18       22.75      1.96 o 
   0  12   6        7.96        7.21      1.27 o 
   1  12   6       66.48       58.31      2.35 o 
   2  12   6       45.69       37.42      1.87 o 
   3  12   6       21.01       19.55      1.35 o 
   4  12   6       22.93       23.48      1.37 o 
   5  12   6        1.02        1.46      1.20 o 
   6  12   6        0.53       -0.05      1.09 o 
   7  12   6        9.21        5.12      1.16 o 
   8  12   6       22.75       21.22      1.50 o 
   9  12   6       12.66        9.78      1.32 o 
  10  12   6        6.74        8.86      1.27 o 
  11  12   6       13.71       12.87      1.48 o 
  12  12   6        4.59        5.47      1.72 o 
  13  12   6       26.01       26.57      2.27 o 
  14  12   6        3.63        5.52      3.85 o 
  -7  13   6       26.14       27.41      4.43 o 
  -6  13   6        3.01        1.00      2.06 o 
  -5  13   6       16.47       16.20      2.56 o 
  -4  13   6       20.71       20.50      2.68 o 
  -3  13   6       55.35       62.41      3.81 o 
  -2  13   6        2.53       -1.72      1.72 o 
  -1  13   6       83.68       84.96      3.46 o 
   0  13   6       39.12       43.47      2.77 o 
   1  13   6       10.38       11.37      1.46 o 
   2  13   6       39.78       37.24      2.01 o 
   3  13   6      131.55      137.54      3.66 o 
   4  13   6        0.22       -0.93      1.09 o 
   5  13   6        5.09        0.84      1.31 o 
   6  13   6       15.61       16.62      1.51 o 
   7  13   6       16.56       18.65      1.59 o 
   8  13   6       21.71       19.51      1.60 o 
   9  13   6        5.99        4.52      1.27 o 
  10  13   6       13.03       14.57      1.50 o 
  11  13   6       43.44       52.26      2.27 o 
  12  13   6        0.96       -1.06      1.06 o 
  13  13   6        6.69        4.27      2.09 o 
  -6  14   6        8.47       15.64      3.74 o 
  -5  14   6       28.04       34.01      3.31 o 
  -4  14   6        2.64        4.13      2.16 o 
  -3  14   6       17.28       18.45      2.67 o 
  -2  14   6        9.04        8.68      2.44 o 
  -1  14   6        7.06        5.78      2.14 o 
   0  14   6       33.23       37.50      2.49 o 
   1  14   6        7.88        9.19      1.54 o 
   2  14   6        8.20        5.13      1.42 o 
   3  14   6        2.39       -0.28      1.65 o 
   4  14   6        6.96        3.20      3.35 o 
   5  14   6        0.19       -2.38      2.38 o 
   6  14   6        3.28        2.78      1.73 o 
   7  14   6        0.37       -0.93      1.16 o 
   8  14   6        9.84       10.21      1.49 o 
   9  14   6        3.16        1.32      1.67 o 
  10  14   6        2.59       -0.36      1.23 o 
  11  14   6       57.49       60.19      2.55 o 
  12  14   6        0.44        2.06      1.40 o 
  13  14   6        2.69        5.35      3.82 o 
  -5  15   6       31.26       44.23      5.13 o 
  -4  15   6       17.51       14.18      2.83 o 
  -3  15   6        6.42        7.57      2.45 o 
  -2  15   6        1.71       -2.02      2.02 o 
  -1  15   6       10.91       12.54      4.75 o 
   0  15   6        4.88        8.38      2.57 o 
   1  15   6        2.53        2.58      1.73 o 
   2  15   6        1.21        0.51      1.56 o 
   3  15   6       62.76       59.12      3.72 o 
   4  15   6        2.03        3.56      2.02 o 
   5  15   6        8.26       12.39      2.34 o 
   6  15   6        3.49        3.69      1.66 o 
   7  15   6        1.52        0.76      1.29 o 
   8  15   6       34.28       36.68      2.18 o 
   9  15   6        0.01       -1.28      1.28 o 
  10  15   6        2.19        1.70      1.38 o 
  11  15   6        0.11        1.79      2.63 o 
  12  15   6       14.20       15.06      2.80 o 
  -3  16   6        6.54        5.37      2.63 o 
  -2  16   6       12.47       15.48      2.96 o 
  -1  16   6        1.04        4.98      2.46 o 
   0  16   6       49.57       59.69      4.20 o 
   1  16   6        3.51        4.34      2.28 o 
   2  16   6        0.80       -0.48      1.75 o 
   3  16   6        0.25       -1.12      1.97 o 
   4  16   6        0.47        2.48      2.11 o 
   5  16   6        5.18        5.10      2.24 o 
   6  16   6        9.07       11.29      2.05 o 
   7  16   6        3.31        3.44      1.73 o 
   8  16   6       18.20       19.97      2.21 o 
   9  16   6        0.04       -1.52      1.52 o 
  10  16   6        0.59       -1.47      1.47 o 
  11  16   6        5.05        8.94      2.61 o 
  -2  17   6        0.04       -2.21      2.21 o 
  -1  17   6        2.20        3.71      3.68 o 
   0  17   6       13.59       16.26      4.24 o 
   1  17   6        1.17        0.35      2.21 o 
   2  17   6        1.59       -0.31      2.98 o 
   3  17   6        2.39        5.61      2.47 o 
   4  17   6        3.70        4.89      2.87 o 
   5  17   6        2.62        2.96      2.17 o 
   6  17   6        1.63        5.52      1.95 o 
   7  17   6        5.54        4.71      1.92 o 
   8  17   6        1.03        0.97      2.08 o 
   9  17   6        1.49       -2.23      3.21 o 
  -1  18   6        0.70        4.60      3.90 o 
   0  18   6        0.75        6.94      3.93 o 
   2  18   6        0.73        0.42      3.37 o 
   3  18   6        3.76       -1.76      3.15 o 
   4  18   6        0.29        0.22      2.37 o 
   5  18   6        4.27        4.89      3.44 o 
   6  18   6        0.05        0.33      2.16 o 
   7  18   6        0.03       -0.33      3.32 o 
   8  18   6        4.22        9.04      4.04 o 
  -2 -14   7       42.53       42.61      5.91 o 
   1 -14   7        2.27       -1.00      3.74 o 
   2 -14   7        2.23       -2.93      2.93 o 
  -4 -13   7        4.68        3.78      2.55 o 
  -3 -13   7        9.97       16.83      3.07 o 
  -2 -13   7       26.73       32.52      4.96 o 
  -1 -13   7        3.06        4.71      3.51 o 
   0 -13   7        4.03       12.47      4.18 o 
   1 -13   7        0.37       -1.48      3.35 o 
   2 -13   7       10.18        9.28      2.69 o 
   3 -13   7        8.75        0.77      3.23 o 
   4 -13   7        0.35        1.53      2.26 o 
  -5 -12   7        2.56        2.29      2.10 o 
  -4 -12   7        1.19       -1.73      2.27 o 
  -3 -12   7       23.36       23.15      3.16 o 
  -2 -12   7        0.12        0.17      2.37 o 
  -1 -12   7       17.64       22.49      3.14 o 
   0 -12   7        7.08        6.58      2.53 o 
   1 -12   7       76.06       87.05      4.89 o 
   2 -12   7        0.47        1.44      2.62 o 
   3 -12   7       28.69       32.27      3.86 o 
   4 -12   7       26.24       25.67      4.22 o 
   5 -12   7        0.02       -1.03      1.96 o 
   6 -12   7        0.28        0.98      2.01 o 
  -6 -11   7        3.90        1.54      2.15 o 
  -5 -11   7        3.21        0.35      2.24 o 
  -4 -11   7        5.38        9.01      2.52 o 
  -3 -11   7       36.02       29.73      3.14 o 
  -2 -11   7       27.58       30.44      3.43 o 
  -1 -11   7       32.87       36.53      2.80 o 
   0 -11   7        2.31        2.19      1.76 o 
   1 -11   7        0.86       -1.50      1.50 o 
   2 -11   7        8.64       13.44      2.40 o 
   3 -11   7        5.73        3.79      3.29 o 
   4 -11   7        0.14        0.41      1.99 o 
   5 -11   7        0.02       -1.67      1.67 o 
   6 -11   7        2.96        0.93      2.45 o 
   7 -11   7        4.02        5.49      2.23 o 
   8 -11   7       10.86        8.03      3.43 o 
  -7 -10   7        0.75        2.38      2.21 o 
  -6 -10   7       16.34       16.52      2.61 o 
  -5 -10   7        4.44        4.16      2.29 o 
  -4 -10   7       21.41       16.12      2.67 o 
  -3 -10   7        8.58       16.29      2.57 o 
  -2 -10   7       83.01       93.93      3.81 o 
  -1 -10   7        0.17        0.87      1.53 o 
   0 -10   7        4.42        1.63      1.37 o 
   1 -10   7        3.87       -0.01      1.49 o 
   2 -10   7       44.77       43.55      4.39 o 
   3 -10   7       28.75       25.26      3.28 o 
   4 -10   7        2.07        1.45      2.31 o 
   5 -10   7       73.60       78.39      4.16 o 
   6 -10   7        0.52       -1.44      1.44 o 
   7 -10   7        0.87        3.60      1.62 o 
   8 -10   7        7.55        6.96      1.76 o 
   9 -10   7        2.68        1.03      1.95 o 
  10 -10   7        0.01        0.67      2.48 o 
  -8  -9   7        0.70        1.37      2.08 o 
  -7  -9   7       12.78       13.36      2.47 o 
  -6  -9   7        1.21        1.26      1.89 o 
  -5  -9   7       10.98        8.40      2.29 o 
  -4  -9   7      112.99      126.82      5.47 o 
  -3  -9   7        1.46        1.10      1.89 o 
  -2  -9   7       72.14       77.51      3.46 o 
  -1  -9   7        5.69        8.97      1.51 o 
   0  -9   7       20.50       24.80      1.84 o 
   1  -9   7       40.18       34.10      1.96 o 
   2  -9   7       14.17       15.41      1.86 o 
   3  -9   7       74.56       95.39      5.54 o 
   4  -9   7       12.77       10.12      1.58 o 
   5  -9   7        3.39        2.33      1.42 o 
   6  -9   7        0.83       -0.27      2.18 o 
   7  -9   7        4.51        5.84      1.56 o 
   8  -9   7        1.25        0.64      1.46 o 
   9  -9   7        2.52        1.28      1.48 o 
  10  -9   7        3.17       -0.09      1.66 o 
  11  -9   7        2.50        1.83      1.73 o 
 -10  -8   7        0.51        0.75      2.65 o 
  -9  -8   7       42.17       44.31      3.33 o 
  -8  -8   7        3.16        3.20      1.71 o 
  -7  -8   7        9.48        8.29      1.76 o 
  -6  -8   7       13.58       12.77      1.77 o 
  -5  -8   7        0.41       -0.27      1.40 o 
  -4  -8   7       36.32       36.89      2.43 o 
  -3  -8   7       82.38       64.05      3.75 o 
  -2  -8   7       14.08       25.60      1.74 o 
  -1  -8   7       53.29       52.15      2.29 o 
   0  -8   7       25.83       25.27      1.68 o 
   1  -8   7      182.28      162.75      4.01 o 
   2  -8   7       46.19       35.52      1.90 o 
   3  -8   7       24.94       18.44      1.49 o 
   4  -8   7       17.11       16.02      1.68 o 
   5  -8   7       37.47       32.79      2.07 o 
   6  -8   7       50.67       59.28      3.25 o 
   7  -8   7       13.18       10.39      2.11 o 
   8  -8   7        0.94       -0.57      1.26 o 
   9  -8   7        6.81        7.64      1.59 o 
  10  -8   7        1.97        3.26      1.36 o 
  11  -8   7        0.05       -1.43      1.43 o 
 -10  -7   7        7.10        7.89      2.05 o 
  -9  -7   7       10.52       11.31      1.83 o 
  -8  -7   7       19.13       22.33      2.08 o 
  -7  -7   7       25.18       26.95      2.15 o 
  -6  -7   7       65.45       62.25      2.96 o 
  -5  -7   7        0.77        3.06      1.38 o 
  -4  -7   7       44.11       40.87      3.30 o 
  -3  -7   7       57.20       57.72      2.41 o 
  -2  -7   7      337.99      313.73      6.22 o 
  -1  -7   7       57.98       61.32      2.43 o 
   0  -7   7       29.91       26.77      2.35 o 
   1  -7   7        0.63        3.54      0.92 o 
   2  -7   7       84.10       91.61      2.46 o 
   3  -7   7        0.08        0.28      0.83 o 
   4  -7   7        5.65        6.95      1.32 o 
   5  -7   7        5.37        3.48      1.26 o 
   6  -7   7        1.32        1.37      1.39 o 
   7  -7   7        3.53        1.32      1.22 o 
   8  -7   7        7.96        6.74      1.40 o 
   9  -7   7        1.55        2.22      1.27 o 
  10  -7   7       40.32       44.24      2.22 o 
  11  -7   7        0.57        0.02      1.15 o 
  12  -7   7        7.31       11.24      2.71 o 
 -11  -6   7        8.30        9.43      2.96 o 
 -10  -6   7        6.13        2.24      1.91 o 
  -9  -6   7        3.03        3.53      2.25 o 
  -8  -6   7        3.42        3.13      1.46 o 
  -7  -6   7        6.83        8.01      2.24 o 
  -6  -6   7        4.48        7.14      1.50 o 
  -5  -6   7       14.99       14.40      1.63 o 
  -4  -6   7       67.08       69.09      2.85 o 
  -3  -6   7       25.59       23.12      1.34 o 
  -2  -6   7      326.06      340.97      5.74 o 
  -1  -6   7       11.92        8.67      1.06 o 
   0  -6   7      228.96      231.08      3.82 o 
   1  -6   7        1.63        1.96      0.79 o 
   2  -6   7      259.16      227.71      4.91 o 
   3  -6   7      136.41      145.80      3.04 o 
   4  -6   7       30.29       30.25      1.57 o 
   5  -6   7      134.84      128.03      3.63 o 
   6  -6   7       22.40       25.97      1.77 o 
   7  -6   7       11.34       11.75      1.40 o 
   8  -6   7        0.15       -1.04      1.04 o 
   9  -6   7        0.29        0.86      1.08 o 
  10  -6   7        0.74       -1.06      1.06 o 
  11  -6   7       21.46       19.76      2.45 o 
  12  -6   7       10.91        3.37      3.30 o 
 -11  -5   7        4.54        5.71      1.72 o 
 -10  -5   7        0.26       -1.36      1.36 o 
  -9  -5   7        0.99       -1.26      1.36 o 
  -8  -5   7        3.00       -0.46      1.40 o 
  -7  -5   7        0.40       -1.19      1.19 o 
  -6  -5   7       18.72       18.81      1.76 o 
  -5  -5   7       47.48       56.91      2.57 o 
  -4  -5   7        2.06        1.37      1.14 o 
  -3  -5   7        0.74       -0.74      0.74 o 
  -2  -5   7      238.35      273.79      4.78 o 
  -1  -5   7        9.52        4.03      1.04 o 
   0  -5   7      408.75      373.87      5.43 o 
   1  -5   7       49.46       39.43      1.48 o 
   2  -5   7       53.68       58.49      1.80 o 
   3  -5   7      253.19      266.44      4.53 o 
   4  -5   7       76.13       83.20      2.10 o 
   5  -5   7        0.27       -0.96      0.96 o 
   6  -5   7        1.32        0.72      1.08 o 
   7  -5   7        6.03        3.88      1.44 o 
   8  -5   7       19.23       17.58      1.43 o 
   9  -5   7        0.03       -0.95      0.95 o 
  10  -5   7        0.54       -0.06      0.91 o 
  11  -5   7        2.40        6.05      1.98 o 
  12  -5   7        5.66        7.65      1.75 o 
  13  -5   7        0.31       -1.39      1.39 o 
 -11  -4   7       48.50       54.26      5.76 o 
 -10  -4   7       72.12       68.87      2.97 o 
  -9  -4   7       51.12       64.39      2.91 o 
  -8  -4   7       11.15       10.25      2.93 o 
  -7  -4   7       12.91       13.15      1.58 o 
  -6  -4   7       16.37       16.69      1.62 o 
  -5  -4   7       53.44       43.81      4.34 o 
  -4  -4   7        0.33       -0.46      0.91 o 
  -3  -4   7      594.75      556.93      8.37 o 
  -2  -4   7      868.70      764.89     11.01 o 
  -1  -4   7      381.09      430.92      6.78 o 
   0  -4   7        4.85        7.88      0.76 o 
   1  -4   7       96.18       95.04      2.03 o 
   2  -4   7        0.00        0.09      0.58 o 
   3  -4   7      130.94      134.63      2.46 o 
   4  -4   7       55.61       51.31      1.60 o 
   5  -4   7       23.94       14.84      1.03 o 
   6  -4   7      392.99      352.47      7.09 o 
   7  -4   7       16.69       18.25      1.39 o 
   8  -4   7       35.75       22.47      1.44 o 
   9  -4   7        4.59        1.71      0.93 o 
  10  -4   7        7.39        5.82      0.90 o 
  11  -4   7       26.49       36.76      2.93 o 
  12  -4   7        0.36       -0.22      1.35 o 
  13  -4   7       22.07       26.07      4.89 o 
 -11  -3   7       16.80       15.55      1.81 o 
 -10  -3   7       65.74       68.11      5.31 o 
  -9  -3   7       18.23       17.81      1.75 o 
  -8  -3   7        0.49       -0.29      1.18 o 
  -7  -3   7        0.59        1.30      1.19 o 
  -6  -3   7       65.78       72.47      2.79 o 
  -5  -3   7        8.13        9.68      1.34 o 
  -4  -3   7       91.68       90.39      2.33 o 
  -3  -3   7      245.99      270.15      4.76 o 
  -2  -3   7        5.60       -0.27      0.62 o 
  -1  -3   7        1.41        2.15      0.62 o 
   0  -3   7       23.64       22.65      0.95 o 
   1  -3   7      399.06      425.72      5.86 o 
   2  -3   7      230.90      241.95      4.02 o 
   3  -3   7      238.08      267.45      4.36 o 
   4  -3   7       23.54       15.87      0.78 o 
   5  -3   7        1.55        2.88      0.56 o 
   6  -3   7        0.85       -0.55      0.68 o 
   7  -3   7       11.57        8.71      0.95 o 
   8  -3   7        0.56        0.60      0.79 o 
   9  -3   7       25.40       28.61      1.40 o 
  10  -3   7        6.50        8.32      1.39 o 
  11  -3   7       88.31       78.02      6.92 o 
  12  -3   7        3.84        3.39      1.53 o 
  13  -3   7       14.98       16.67      4.00 o 
  14  -3   7        5.29        4.52      2.01 o 
 -11  -2   7       84.82       90.89      3.40 o 
 -10  -2   7       37.38       44.77      2.45 o 
  -9  -2   7       21.96       25.54      1.83 o 
  -8  -2   7        2.39        2.19      1.21 o 
  -7  -2   7       69.72       61.95      2.59 o 
  -6  -2   7        7.85       10.34      1.36 o 
  -5  -2   7      110.42      125.06      3.57 o 
  -4  -2   7       66.77       59.23      1.77 o 
  -3  -2   7      273.83      302.67      4.95 o 
  -2  -2   7       46.73       61.54      1.44 o 
  -1  -2   7       23.26       13.60      0.79 o 
   0  -2   7      577.19      527.96      7.02 o 
   1  -2   7      100.01      122.76      2.21 o 
   2  -2   7       50.71       35.52      1.50 o 
   3  -2   7      326.85      385.01      4.56 o 
   4  -2   7      153.13      169.35      2.24 o 
   5  -2   7       25.35       23.18      0.73 o 
   6  -2   7       33.94       46.16      1.08 o 
   7  -2   7       80.53       84.41      1.66 o 
   8  -2   7       28.61       30.19      1.18 o 
   9  -2   7       80.06       57.02      1.89 o 
  10  -2   7        8.65        6.73      0.94 o 
  11  -2   7        0.08        0.50      1.02 o 
  12  -2   7        2.15        1.37      1.04 o 
  13  -2   7        0.22        2.01      1.12 o 
  14  -2   7       27.22       30.51      2.68 o 
 -11  -1   7        0.02       -1.00      1.81 o 
 -10  -1   7       58.57       67.17      2.71 o 
  -9  -1   7        0.24       -0.39      1.12 o 
  -8  -1   7       70.68       67.51      4.33 o 
  -7  -1   7        5.51        3.66      1.22 o 
  -6  -1   7        0.09        1.28      0.92 o 
  -5  -1   7        8.02       11.60      1.14 o 
  -4  -1   7      143.57      134.24      2.51 o 
  -3  -1   7      825.99      822.11      9.77 o 
  -2  -1   7       83.96       74.65      1.46 o 
  -1  -1   7      119.89      166.14      2.74 o 
   0  -1   7      211.72      236.36      3.55 o 
   1  -1   7      132.42      147.29      2.47 o 
   2  -1   7      161.76      178.36      2.81 o 
   3  -1   7      188.30      188.13      2.22 o 
   4  -1   7      275.81      314.85      3.57 o 
   5  -1   7       64.89       58.39      1.09 o 
   6  -1   7      101.28      121.58      1.62 o 
   7  -1   7        0.69       -0.44      0.44 o 
   8  -1   7      436.16      359.41      4.84 o 
   9  -1   7        0.02       -0.07      0.66 o 
  10  -1   7        3.97        3.07      0.81 o 
  11  -1   7       36.23       39.17      2.07 o 
  12  -1   7       61.57       59.94      3.03 o 
  13  -1   7        0.28        1.22      1.34 o 
  14  -1   7       20.14       21.03      2.12 o 
 -11   0   7       30.20       30.24      2.76 o 
 -10   0   7       34.30       31.03      1.89 o 
  -9   0   7        0.12       -0.89      0.89 o 
  -8   0   7        5.30        5.74      1.09 o 
  -7   0   7       65.24       62.28      2.20 o 
  -6   0   7      168.37      153.28      3.49 o 
  -5   0   7       38.10       48.85      3.53 o 
  -4   0   7        4.05        5.43      0.78 o 
  -3   0   7      216.06      231.60      4.10 o 
  -2   0   7      299.51      319.69      4.20 o 
  -1   0   7      405.09      447.42      5.58 o 
   0   0   7      901.50      907.23     10.54 o 
   1   0   7     1353.02     1510.66     15.95 o 
   2   0   7       23.49       18.16      0.82 o 
   3   0   7      204.99      291.12      2.86 o 
   4   0   7      522.48      618.44      6.11 o 
   5   0   7       48.91       55.54      1.08 o 
   6   0   7        0.57        1.27      0.32 o 
   7   0   7       69.93       53.67      1.15 o 
   8   0   7       23.23       23.23      0.78 o 
   9   0   7       25.20       20.67      0.99 o 
  10   0   7        9.06       12.18      0.83 o 
  11   0   7       38.31       36.37      1.78 o 
  12   0   7       18.93       24.18      1.20 o 
  13   0   7        0.54        0.14      0.80 o 
  14   0   7        0.08       -0.98      1.06 o 
  15   0   7       23.13       25.46      2.15 o 
 -11   1   7        2.36        3.82      1.86 o 
 -10   1   7        5.05        6.32      1.90 o 
  -9   1   7       30.03       32.14      1.66 o 
  -8   1   7        1.12       -0.13      1.05 o 
  -7   1   7       31.35       27.93      1.73 o 
  -6   1   7        0.03        0.65      1.12 o 
  -5   1   7        1.98        0.96      0.95 o 
  -4   1   7      202.47      216.43      3.75 o 
  -3   1   7       10.18       10.21      0.70 o 
  -2   1   7        2.18        3.94      0.79 o 
  -1   1   7     1388.67     1556.92     26.78 o 
   0   1   7      390.10      408.06      5.49 o 
   1   1   7       50.25       64.32      1.59 o 
   2   1   7      668.77      716.09      7.82 o 
   3   1   7        1.71        9.59      0.42 o 
   4   1   7       37.19       34.66      0.82 o 
   5   1   7       78.33       70.78      1.65 o 
   6   1   7      160.64      153.48      2.02 o 
   7   1   7        1.33        1.26      0.46 o 
   8   1   7      138.54      149.35      2.31 o 
   9   1   7      354.77      320.24      4.77 o 
  10   1   7        0.09        0.65      0.55 o 
  11   1   7       53.36       55.43      1.48 o 
  12   1   7        2.29        2.81      0.59 o 
  13   1   7       31.40       30.71      1.41 o 
  14   1   7        9.84        8.42      0.92 o 
  15   1   7       19.43       17.57      1.62 o 
 -11   2   7        8.83        9.17      1.41 o 
 -10   2   7       76.09       81.97      2.88 o 
  -9   2   7        0.12       -1.03      1.03 o 
  -8   2   7        7.03        5.85      2.23 o 
  -7   2   7        3.25        0.54      1.07 o 
  -6   2   7       74.53       69.49      2.56 o 
  -5   2   7       38.37       38.70      2.56 o 
  -4   2   7       40.81       31.60      1.27 o 
  -3   2   7      302.82      301.77      4.05 o 
  -2   2   7       88.48       87.91      1.63 o 
  -1   2   7       16.97       19.64      0.83 o 
   0   2   7      285.27      293.20      4.14 o 
   1   2   7      257.69      248.81      3.31 o 
   2   2   7       48.74       69.95      1.30 o 
   3   2   7       46.68       57.90      1.18 o 
   4   2   7      169.97      166.38      1.96 o 
   5   2   7       40.78       33.34      1.29 o 
   6   2   7      142.16      142.83      1.78 o 
   7   2   7      121.39      110.80      1.63 o 
   8   2   7        0.18        1.59      0.41 o 
   9   2   7      141.65      138.73      2.39 o 
  10   2   7       61.51       48.86      1.65 o 
  11   2   7        9.68        8.28      1.07 o 
  12   2   7       22.90       21.93      1.15 o 
  13   2   7        7.53        8.11      1.06 o 
  14   2   7       30.69       32.29      4.96 o 
 -11   3   7        3.79        6.64      2.54 o 
 -10   3   7        0.02       -0.75      1.12 o 
  -9   3   7        0.14       -0.91      0.95 o 
  -8   3   7       44.93       44.48      2.01 o 
  -7   3   7       13.54        9.79      2.39 o 
  -6   3   7       26.89       24.53      1.67 o 
  -5   3   7       29.31       24.06      2.70 o 
  -4   3   7       67.48       70.51      1.84 o 
  -3   3   7      221.90      210.36      3.05 o 
  -2   3   7      104.99       88.52      1.65 o 
  -1   3   7       18.28       10.32      0.75 o 
   0   3   7      576.47      560.00      6.31 o 
   1   3   7     1010.99     1118.36     12.77 o 
   2   3   7        1.64        0.76      0.45 o 
   3   3   7       21.22       12.57      0.45 o 
   4   3   7       69.27       88.40      1.38 o 
   5   3   7      124.83      135.01      1.66 o 
   6   3   7       39.24       37.63      0.79 o 
   7   3   7        3.05        6.93      0.44 o 
   8   3   7      180.65      145.46      2.19 o 
   9   3   7        0.03        0.08      0.48 o 
  10   3   7        0.17        1.68      0.53 o 
  11   3   7       74.45       71.85      2.67 o 
  12   3   7       71.87       68.46      1.87 o 
  13   3   7       33.50       39.52      4.63 o 
  14   3   7        0.11       -1.62      3.18 o 
  15   3   7       18.91       19.02      4.60 o 
 -11   4   7        0.06        0.47      2.15 o 
 -10   4   7       24.29       24.73      1.77 o 
  -9   4   7        0.22       -0.77      1.15 o 
  -8   4   7       38.21       37.49      1.79 o 
  -7   4   7        3.83        2.34      1.00 o 
  -6   4   7        8.75        7.09      1.16 o 
  -5   4   7        0.18       -0.83      0.83 o 
  -4   4   7       23.12       24.20      1.06 o 
  -3   4   7      378.64      374.14      4.30 o 
  -2   4   7        0.23       -0.23      0.44 o 
  -1   4   7        4.06        6.02      0.64 o 
   0   4   7      558.64      542.74      7.09 o 
   1   4   7      546.55      631.95      8.10 o 
   2   4   7       77.19      126.53      2.13 o 
   3   4   7       56.51       74.86      1.16 o 
   4   4   7      866.74      927.76      9.39 o 
   5   4   7      356.04      351.74      4.08 o 
   6   4   7      331.42      334.25      3.63 o 
   7   4   7       16.29       18.53      0.61 o 
   8   4   7        6.51        5.14      0.41 o 
   9   4   7      275.25      227.89      5.95 o 
  10   4   7       26.77       31.15      1.09 o 
  11   4   7       33.89       29.81      1.65 o 
  12   4   7        0.07        0.56      0.60 o 
  13   4   7        1.25        0.58      0.77 o 
  14   4   7       33.06       34.33      4.94 o 
  15   4   7       58.29       65.65      6.67 o 
  16   4   7        0.07        9.73      4.60 o 
 -11   5   7        0.17        0.03      2.01 o 
 -10   5   7        8.39       12.77      1.52 o 
  -9   5   7        0.01       -0.57      1.53 o 
  -8   5   7        9.74        5.37      1.42 o 
  -7   5   7       16.37       17.41      1.61 o 
  -6   5   7        1.30       -0.90      1.03 o 
  -5   5   7       34.88       28.60      1.72 o 
  -4   5   7      135.27      133.90      2.78 o 
  -3   5   7       84.42       80.91      2.03 o 
  -2   5   7       13.25        9.80      0.68 o 
  -1   5   7       22.53       23.74      1.08 o 
   0   5   7      755.15      720.84      9.22 o 
   1   5   7       46.08       43.29      1.28 o 
   2   5   7      824.96      779.34      9.09 o 
   3   5   7       48.35       51.23      1.07 o 
   4   5   7      781.37      827.93      8.47 o 
   5   5   7      541.66      523.61      5.86 o 
   6   5   7      109.42      147.46      1.90 o 
   7   5   7       11.71       12.41      0.55 o 
   8   5   7       12.21       20.83      0.71 o 
   9   5   7       58.01       42.26      1.37 o 
  10   5   7        3.23        0.73      0.57 o 
  11   5   7        4.24        3.21      0.74 o 
  12   5   7        8.69       11.16      0.75 o 
  13   5   7      118.36      123.28      4.30 o 
  14   5   7        0.00        0.58      0.69 o 
  15   5   7        7.10        3.80      1.28 o 
  16   5   7       46.73       68.07      7.20 o 
 -11   6   7        0.25        1.14      2.15 o 
 -10   6   7        0.00       -0.21      1.23 o 
  -9   6   7       22.14       22.29      1.88 o 
  -8   6   7        4.51        2.21      1.38 o 
  -7   6   7       20.68       21.53      3.15 o 
  -6   6   7        9.51       11.55      1.41 o 
  -5   6   7        6.38        2.87      0.97 o 
  -4   6   7      207.78      224.29      4.50 o 
  -3   6   7     1068.18      996.13     13.86 o 
  -2   6   7        1.92        1.87      0.62 o 
  -1   6   7      333.73      320.31      5.07 o 
   0   6   7        2.45       -0.11      0.59 o 
   1   6   7     1728.42     1725.35     21.00 o 
   2   6   7      366.20      393.41      4.95 o 
   3   6   7       12.71       18.84      0.96 o 
   4   6   7      128.72      120.58      1.82 o 
   5   6   7      227.84      243.44      2.89 o 
   6   6   7       24.15       26.42      0.76 o 
   7   6   7       33.83       37.38      0.90 o 
   8   6   7        9.91        5.79      0.53 o 
   9   6   7       17.69       11.28      0.65 o 
  10   6   7       15.48       14.13      1.01 o 
  11   6   7       49.49       50.85      1.60 o 
  12   6   7        0.49        0.04      0.63 o 
  13   6   7        2.56        2.75      0.68 o 
  14   6   7        1.46        0.71      1.11 o 
  15   6   7       23.68       20.48      1.98 o 
  16   6   7       49.83       62.97      7.17 o 
 -10   7   7        7.76       10.20      1.78 o 
  -9   7   7       22.68       23.08      2.09 o 
  -8   7   7        3.88        4.05      1.41 o 
  -7   7   7       24.03       19.52      1.79 o 
  -6   7   7       10.38        9.79      1.24 o 
  -5   7   7      134.46      114.95      5.76 o 
  -4   7   7        1.16        1.08      1.05 o 
  -3   7   7        3.48        5.77      0.93 o 
  -2   7   7       30.48       28.37      1.25 o 
  -1   7   7       55.31       61.05      1.72 o 
   0   7   7       30.95       29.47      1.08 o 
   1   7   7      602.22      659.84      8.58 o 
   2   7   7       66.84       87.59      2.38 o 
   3   7   7       92.59       82.59      1.58 o 
   4   7   7        3.05        1.55      0.49 o 
   5   7   7       19.39       19.11      0.69 o 
   6   7   7        0.00        0.91      0.37 o 
   7   7   7       28.46       22.58      0.90 o 
   8   7   7        0.44        0.62      0.55 o 
   9   7   7        5.62        3.42      0.56 o 
  10   7   7       49.22       48.27      1.88 o 
  11   7   7        0.31       -0.45      0.69 o 
  12   7   7        0.42       -0.68      0.83 o 
  13   7   7        5.00        3.24      0.94 o 
  14   7   7        1.06        1.94      1.46 o 
  15   7   7       18.46       19.74      1.90 o 
 -10   8   7       12.97       11.19      1.89 o 
  -9   8   7        0.44       -0.97      1.38 o 
  -8   8   7       40.82       43.05      2.43 o 
  -7   8   7        0.11       -0.32      1.11 o 
  -6   8   7       12.39        8.97      1.48 o 
  -5   8   7       27.87       28.82      2.80 o 
  -4   8   7        1.40        2.60      1.19 o 
  -3   8   7      232.87      246.32      4.36 o 
  -2   8   7        5.21        1.71      0.98 o 
  -1   8   7       94.09       84.13      2.15 o 
   0   8   7       71.17       52.73      1.51 o 
   1   8   7       55.02       53.01      1.50 o 
   2   8   7     1273.61     1210.67     15.07 o 
   3   8   7      167.48      162.15      3.22 o 
   4   8   7        1.43       -0.36      0.56 o 
   5   8   7       82.13       81.02      1.91 o 
   6   8   7       70.83       70.05      1.50 o 
   7   8   7        0.03       -0.17      0.61 o 
   8   8   7       65.83       51.56      1.53 o 
   9   8   7        0.66       -0.40      0.83 o 
  10   8   7        1.14       -0.02      1.01 o 
  11   8   7       18.58       14.43      1.35 o 
  12   8   7        1.25       -0.24      0.95 o 
  13   8   7        4.60        5.62      1.14 o 
  14   8   7        0.67        0.05      0.98 o 
  15   8   7       24.12       20.95      2.09 o 
 -10   9   7        1.59       -0.17      2.04 o 
  -9   9   7        0.97       -0.84      2.12 o 
  -8   9   7        0.09        0.51      1.70 o 
  -7   9   7       53.35       57.78      2.48 o 
  -6   9   7        9.23       10.89      1.60 o 
  -5   9   7      102.95      105.96      3.55 o 
  -4   9   7       14.41       13.00      1.50 o 
  -3   9   7      120.13      101.79      2.84 o 
  -2   9   7        6.85        5.25      0.94 o 
  -1   9   7       31.83       26.90      1.34 o 
   0   9   7      235.95      237.17      3.82 o 
   1   9   7       37.05       38.88      1.35 o 
   2   9   7      460.35      481.30      6.61 o 
   3   9   7      290.89      267.69      4.63 o 
   4   9   7       43.98       39.97      1.52 o 
   5   9   7      125.15      137.20      2.77 o 
   6   9   7        0.30       -0.68      0.68 o 
   7   9   7      139.99      129.59      2.98 o 
   8   9   7        1.94        3.27      0.89 o 
   9   9   7       15.63       16.61      1.89 o 
  10   9   7       31.77       25.84      1.31 o 
  11   9   7        0.71       -1.01      1.01 o 
  12   9   7        5.05        3.47      1.19 o 
  13   9   7        0.93        2.21      1.19 o 
  14   9   7        3.55        3.25      1.51 o 
  15   9   7        4.38        1.87      3.76 o 
  -9  10   7        7.70        7.91      2.11 o 
  -8  10   7        2.00        2.30      1.34 o 
  -7  10   7        2.29        0.00      2.10 o 
  -6  10   7       15.58       13.05      2.28 o 
  -5  10   7       15.46       12.65      1.74 o 
  -4  10   7        2.18        1.95      1.33 o 
  -3  10   7        4.13        4.10      1.26 o 
  -2  10   7       67.33       62.32      2.02 o 
  -1  10   7       11.16        7.43      1.02 o 
   0  10   7       36.79       39.14      1.58 o 
   1  10   7      435.62      446.70      6.34 o 
   2  10   7       71.73       74.99      2.08 o 
   3  10   7       80.39       76.06      2.07 o 
   4  10   7      122.11      134.93      2.84 o 
   5  10   7      191.85      193.92      3.60 o 
   6  10   7       15.72       16.11      1.62 o 
   7  10   7       57.89       60.52      2.61 o 
   8  10   7        0.67       -0.84      0.84 o 
   9  10   7       65.99       63.74      2.14 o 
  10  10   7        0.00       -0.83      0.83 o 
  11  10   7        0.34       -0.73      0.73 o 
  12  10   7        1.62        1.57      1.48 o 
  13  10   7        6.17        7.13      2.57 o 
  14  10   7       20.14       21.76      3.12 o 
  15  10   7        8.59        8.17      3.99 o 
  -9  11   7        5.18        2.84      2.62 o 
  -8  11   7        0.47        0.69      1.57 o 
  -7  11   7        0.39       -1.45      1.49 o 
  -6  11   7        4.90        1.96      1.58 o 
  -5  11   7        9.22        7.14      1.67 o 
  -4  11   7       20.07       16.96      1.89 o 
  -3  11   7       54.96       52.49      2.69 o 
  -2  11   7        0.62       -1.00      1.02 o 
  -1  11   7       12.13        9.71      1.11 o 
   0  11   7        9.46       11.22      1.28 o 
   1  11   7       47.86       44.66      2.86 o 
   2  11   7       65.93       69.16      2.09 o 
   3  11   7      136.65      139.43      3.02 o 
   4  11   7        4.66        6.55      1.01 o 
   5  11   7        0.12       -0.09      1.02 o 
   6  11   7       40.07       36.01      1.78 o 
   7  11   7        6.19        4.22      1.05 o 
   8  11   7        7.72        5.33      1.24 o 
   9  11   7        2.72        1.23      0.98 o 
  10  11   7       11.68        6.40      1.13 o 
  11  11   7        9.83        7.25      1.28 o 
  12  11   7       27.35       25.34      2.04 o 
  13  11   7       24.69       30.46      2.20 o 
  14  11   7        1.82        1.40      1.79 o 
  -7  12   7        0.45       -1.70      2.71 o 
  -6  12   7        2.64        2.42      2.01 o 
  -5  12   7       17.23       11.67      2.26 o 
  -4  12   7       23.53       17.94      2.51 o 
  -3  12   7        1.99        1.78      1.95 o 
  -2  12   7       40.36       32.74      2.75 o 
  -1  12   7       73.57       67.99      2.59 o 
   0  12   7       56.43       49.20      2.13 o 
   1  12   7       11.38       12.41      1.39 o 
   2  12   7      274.18      287.68      5.80 o 
   3  12   7        0.13        0.65      1.04 o 
   4  12   7       40.93       32.69      1.77 o 
   5  12   7       12.68       12.42      1.57 o 
   6  12   7      105.05       92.64      2.76 o 
   7  12   7        5.02        4.57      1.17 o 
   8  12   7       18.24       20.06      2.48 o 
   9  12   7       10.80       13.81      1.39 o 
  10  12   7        0.47       -0.56      1.03 o 
  11  12   7       27.20       31.58      1.71 o 
  12  12   7       42.40       50.22      2.70 o 
  13  12   7        3.15        3.12      1.62 o 
  14  12   7        8.19       11.16      4.38 o 
  -6  13   7       31.89       29.82      3.20 o 
  -5  13   7        0.04       -1.52      1.96 o 
  -4  13   7        0.21       -0.72      1.87 o 
  -3  13   7        2.64        6.38      2.09 o 
  -2  13   7        0.17       -1.24      1.74 o 
  -1  13   7        0.02       -1.35      1.35 o 
   0  13   7       65.61       68.62      3.33 o 
   1  13   7       34.39       35.49      2.02 o 
   2  13   7       50.09       47.57      2.20 o 
   3  13   7       22.28       21.34      1.74 o 
   4  13   7        0.04       -0.48      1.06 o 
   5  13   7      104.02       94.71      3.36 o 
   6  13   7        3.35        2.10      1.35 o 
   7  13   7       14.26       12.13      1.45 o 
   8  13   7       40.03       34.94      2.01 o 
   9  13   7        4.51        4.56      1.25 o 
  10  13   7        0.01       -0.97      1.40 o 
  11  13   7       26.39       22.68      1.69 o 
  12  13   7       18.78       16.02      1.45 o 
  13  13   7        0.57        3.12      1.97 o 
  -5  14   7       28.90       31.48      3.28 o 
  -4  14   7        0.00        0.31      2.07 o 
  -3  14   7        8.67       13.84      2.50 o 
  -2  14   7        3.71        6.41      2.91 o 
  -1  14   7        3.70        1.89      3.64 o 
   0  14   7        8.52       10.17      1.84 o 
   1  14   7       65.45       60.36      2.64 o 
   2  14   7       39.26       50.40      2.51 o 
   3  14   7      310.40      334.46      8.39 o 
   4  14   7        8.95       14.97      2.33 o 
   5  14   7      167.74      150.67     16.87 o 
   6  14   7        1.16        2.34      1.44 o 
   7  14   7       14.05       12.99      1.54 o 
   8  14   7        0.06       -0.79      1.18 o 
   9  14   7        7.01        8.00      1.42 o 
  10  14   7        1.39        0.91      1.43 o 
  11  14   7        0.25       -1.35      1.82 o 
  12  14   7        8.87        7.84      1.67 o 
  13  14   7       16.32       23.17      4.85 o 
  -4  15   7        0.24        4.38      2.47 o 
  -3  15   7        3.24        3.09      2.36 o 
  -2  15   7        1.32        1.37      2.24 o 
  -1  15   7        6.73       -0.14      2.33 o 
   0  15   7       41.74       46.40      3.46 o 
   1  15   7        4.97        4.63      1.82 o 
   2  15   7       24.30       24.75      2.27 o 
   3  15   7        0.00       -1.79      1.79 o 
   4  15   7        0.27        2.91      5.12 o 
   5  15   7        7.12        3.10      2.20 o 
   6  15   7       66.54       53.56      6.01 o 
   7  15   7       16.15       10.30      1.88 o 
   8  15   7        3.45        1.58      1.34 o 
   9  15   7        0.01       -1.26      1.26 o 
  10  15   7        0.05        0.62      1.35 o 
  11  15   7        2.45       -0.28      1.51 o 
  12  15   7        1.65        0.47      1.45 o 
  -3  16   7        0.37       -0.06      2.23 o 
  -2  16   7        9.32        9.21      2.71 o 
  -1  16   7        4.01        6.49      2.54 o 
   0  16   7       43.42       40.23      3.66 o 
   1  16   7        5.03        5.07      2.34 o 
   2  16   7       48.87       53.76      4.94 o 
   3  16   7       29.96       37.72      3.42 o 
   4  16   7       39.84       38.05      3.34 o 
   5  16   7       35.40       38.19      3.29 o 
   6  16   7       23.33       23.95      2.58 o 
   7  16   7       19.52       19.33      2.22 o 
   8  16   7        1.57        1.65      1.66 o 
   9  16   7        0.23       -1.33      1.53 o 
  10  16   7        1.57        0.12      1.67 o 
  11  16   7        0.08       -0.25      2.21 o 
  -2  17   7        0.50       -2.29      2.29 o 
  -1  17   7        6.99        4.71      3.90 o 
   0  17   7        3.29        5.86      3.76 o 
   1  17   7        2.78        5.38      3.65 o 
   2  17   7        0.61       -2.29      2.87 o 
   3  17   7       10.83       11.73      2.79 o 
   4  17   7       17.10       17.76      3.00 o 
   5  17   7       27.57       23.82      3.63 o 
   6  17   7        5.49        5.98      1.97 o 
   7  17   7       20.23       19.18      2.37 o 
   8  17   7        2.44        0.67      2.64 o 
   9  17   7        1.78        2.40      3.57 o 
  10  17   7        0.19       -1.51      3.43 o 
   0  18   7        1.56       -2.12      3.18 o 
   2  18   7        7.65       15.62      4.43 o 
   3  18   7        6.36        6.27      3.90 o 
   4  18   7        0.02       -0.70      2.96 o 
   5  18   7       24.17       35.33      3.61 o 
   6  18   7        2.56        2.70      1.96 o 
   7  18   7        0.17        0.67      3.43 o 
   8  18   7        3.99        8.92      4.10 o 
  -3 -13   8        0.22        1.06      3.26 o 
  -2 -13   8        0.02       -0.89      3.46 o 
  -1 -13   8        1.76        0.28      3.71 o 
   0 -13   8      113.69      120.17      9.26 o 
   1 -13   8        0.51        1.87      3.79 o 
   2 -13   8        1.10        0.06      3.82 o 
   3 -13   8        4.69        2.80      3.35 o 
  -4 -12   8        0.64       -1.16      2.38 o 
  -3 -12   8        4.41        6.73      2.67 o 
  -2 -12   8        0.00       -0.70      3.54 o 
  -1 -12   8        1.24       10.01      4.04 o 
   0 -12   8        0.04        1.32      4.50 o 
   1 -12   8        6.35       14.25      4.29 o 
   2 -12   8        2.64        1.40      2.43 o 
   3 -12   8        2.04       -1.84      2.22 o 
   4 -12   8       16.41       19.22      5.08 o 
   5 -12   8        0.01       -2.02      2.02 o 
  -5 -11   8        0.08        4.48      3.58 o 
  -4 -11   8        6.28        1.65      3.46 o 
  -3 -11   8        2.68       -0.41      3.60 o 
  -2 -11   8        0.91        0.13      2.25 o 
  -1 -11   8       17.92       20.87      3.02 o 
   0 -11   8       58.73       56.27      4.11 o 
   1 -11   8       26.48       26.40      3.10 o 
   2 -11   8       15.00       10.56      2.48 o 
   3 -11   8        5.71        5.09      2.26 o 
   4 -11   8        1.75       -0.98      2.08 o 
   5 -11   8        8.66       11.44      3.51 o 
   6 -11   8        2.29        0.76      2.11 o 
   7 -11   8        0.92       -2.18      2.73 o 
  -6 -10   8        0.37        4.66      2.22 o 
  -5 -10   8        0.67        2.51      2.28 o 
  -4 -10   8       28.90       26.21      3.13 o 
  -3 -10   8       17.30       21.78      4.27 o 
  -2 -10   8        1.80        0.23      2.04 o 
  -1 -10   8      126.57      144.72      4.96 o 
   0 -10   8       49.18       51.75      3.02 o 
   1 -10   8        3.32        0.24      1.59 o 
   2 -10   8        1.01       -1.25      1.84 o 
   3 -10   8        2.06        0.81      1.92 o 
   4 -10   8        0.02        0.91      1.92 o 
   5 -10   8       26.33       32.49      3.18 o 
   6 -10   8        1.11        0.13      1.99 o 
   7 -10   8        2.60       -1.52      1.97 o 
   8 -10   8        0.01       -2.02      2.02 o 
   9 -10   8        8.08        4.43      3.12 o 
  10 -10   8        2.22        2.40      2.40 o 
  -7  -9   8        2.08       -1.51      2.01 o 
  -6  -9   8       28.69       29.27      3.05 o 
  -5  -9   8        0.05       -0.88      4.38 o 
  -4  -9   8        1.19        1.24      2.02 o 
  -3  -9   8       51.46       51.79      4.18 o 
  -2  -9   8        0.07        0.16      1.56 o 
  -1  -9   8        0.02        1.13      1.55 o 
   0  -9   8       27.61       28.90      2.05 o 
   1  -9   8       42.07       42.24      2.82 o 
   2  -9   8        5.03        7.82      1.65 o 
   3  -9   8        4.86       -1.10      1.75 o 
   4  -9   8       29.44       23.46      2.54 o 
   5  -9   8        7.81        3.26      1.92 o 
   6  -9   8        7.99        7.60      1.65 o 
   7  -9   8        0.04        0.00      1.47 o 
   8  -9   8        6.52        6.57      2.00 o 
   9  -9   8        1.06        2.20      1.57 o 
  10  -9   8        8.25       10.95      2.04 o 
  -8  -8   8       10.92       10.74      3.23 o 
  -7  -8   8       10.83        8.41      2.36 o 
  -6  -8   8        8.04        7.86      4.16 o 
  -5  -8   8       19.45       21.49      2.69 o 
  -4  -8   8       15.03       18.63      2.63 o 
  -3  -8   8        2.99        7.25      2.66 o 
  -2  -8   8        9.70        7.48      1.67 o 
  -1  -8   8       63.10       68.42      2.81 o 
   0  -8   8        0.82        0.11      1.22 o 
   1  -8   8        2.15        1.66      1.20 o 
   2  -8   8       15.29       12.06      1.68 o 
   3  -8   8        0.29       -0.09      1.50 o 
   4  -8   8       24.59       23.79      1.91 o 
   5  -8   8       33.64       40.66      2.36 o 
   6  -8   8       26.42       25.50      1.99 o 
   7  -8   8       38.98       42.57      3.99 o 
   8  -8   8       62.19       68.88      3.02 o 
   9  -8   8        1.14       -1.32      1.32 o 
  10  -8   8        2.69        3.06      1.50 o 
  11  -8   8       15.18       15.04      2.73 o 
  -9  -7   8        0.32       -2.47      2.47 o 
  -8  -7   8       25.44       32.05      2.75 o 
  -7  -7   8       21.53       26.09      2.29 o 
  -6  -7   8        5.68        6.00      1.65 o 
  -5  -7   8        0.28        0.39      1.45 o 
  -4  -7   8        8.16        6.28      2.47 o 
  -3  -7   8       13.78        6.98      1.91 o 
  -2  -7   8        0.19        2.05      1.13 o 
  -1  -7   8      177.25      187.18      4.43 o 
   0  -7   8        4.46        4.95      1.21 o 
   1  -7   8       74.62       73.40      2.61 o 
   2  -7   8       50.84       50.14      2.66 o 
   3  -7   8       80.03       81.91      2.75 o 
   4  -7   8        8.70        3.75      1.32 o 
   5  -7   8       67.62       58.71      2.61 o 
   6  -7   8        0.91       -0.11      1.25 o 
   7  -7   8        1.89        0.65      1.31 o 
   8  -7   8       14.53       14.13      1.68 o 
   9  -7   8        9.26        9.33      1.55 o 
  10  -7   8        1.18        1.47      1.30 o 
  11  -7   8       13.04       15.82      1.59 o 
  12  -7   8        0.01       -2.15      2.15 o 
 -10  -6   8       31.48       37.96      4.55 o 
  -9  -6   8        0.35       -1.63      1.63 o 
  -8  -6   8        2.71        2.85      1.57 o 
  -7  -6   8        9.67       10.33      1.74 o 
  -6  -6   8       37.93       38.74      2.41 o 
  -5  -6   8        9.99       11.89      1.65 o 
  -4  -6   8        8.85        9.19      1.56 o 
  -3  -6   8       25.52       26.53      1.75 o 
  -2  -6   8        0.48        0.36      0.94 o 
  -1  -6   8       69.14       57.82      2.37 o 
   0  -6   8       11.77       10.94      1.28 o 
   1  -6   8       40.64       38.19      1.63 o 
   2  -6   8        5.71        3.99      0.92 o 
   3  -6   8       37.96       46.74      1.74 o 
   4  -6   8      268.10      260.98      6.01 o 
   5  -6   8      253.25      262.06      6.04 o 
   6  -6   8        7.18        3.86      1.30 o 
   7  -6   8        2.13        0.01      1.19 o 
   8  -6   8        3.04        0.24      1.20 o 
   9  -6   8        7.68        5.24      1.33 o 
  10  -6   8        5.15        4.25      1.39 o 
  11  -6   8        1.91        1.88      1.11 o 
  12  -6   8        0.08       -0.36      2.23 o 
 -10  -5   8        2.28        2.11      1.84 o 
  -9  -5   8        7.99        4.66      1.95 o 
  -8  -5   8       20.95       22.59      2.06 o 
  -7  -5   8        2.08        1.54      1.71 o 
  -6  -5   8       48.08       49.06      2.59 o 
  -5  -5   8        2.24        0.45      1.31 o 
  -4  -5   8        1.65        1.64      1.26 o 
  -3  -5   8       27.91       26.35      1.63 o 
  -2  -5   8      113.00      102.57      2.63 o 
  -1  -5   8       85.51       75.12      2.24 o 
   0  -5   8       37.40       27.30      1.37 o 
   1  -5   8       24.21       33.71      1.44 o 
   2  -5   8       52.09       52.87      1.78 o 
   3  -5   8        5.19        2.71      0.84 o 
   4  -5   8      295.81      268.17      5.18 o 
   5  -5   8        2.86        1.90      1.22 o 
   6  -5   8      310.25      283.66      6.25 o 
   7  -5   8       92.11      100.39      3.16 o 
   8  -5   8       66.03       71.06      2.65 o 
   9  -5   8        4.43        1.17      1.12 o 
  10  -5   8       18.19       20.24      1.50 o 
  11  -5   8        0.79        1.32      1.99 o 
  12  -5   8       11.36       12.76      2.18 o 
  13  -5   8        0.00       -1.81      1.81 o 
 -10  -4   8       79.87       84.45      4.07 o 
  -9  -4   8        7.37        8.37      2.68 o 
  -8  -4   8       47.60       48.50      2.59 o 
  -7  -4   8       19.17       20.39      1.89 o 
  -6  -4   8       13.47       17.07      1.78 o 
  -5  -4   8       30.50       28.19      3.88 o 
  -4  -4   8        1.36       -1.01      1.01 o 
  -3  -4   8       75.66       74.43      2.67 o 
  -2  -4   8        1.66        0.86      0.84 o 
  -1  -4   8        3.89        1.17      0.95 o 
   0  -4   8       72.47       70.25      1.82 o 
   1  -4   8        1.40        2.02      0.68 o 
   2  -4   8      171.20      146.56      2.98 o 
   3  -4   8      276.03      287.14      4.80 o 
   4  -4   8       28.75       31.59      1.32 o 
   5  -4   8      464.52      424.01      8.41 o 
   6  -4   8      166.82      175.24      4.29 o 
   7  -4   8      501.95      475.41      9.24 o 
   8  -4   8       31.03       30.91      1.71 o 
   9  -4   8       14.46       16.22      2.39 o 
  10  -4   8        6.19        5.06      1.03 o 
  11  -4   8       11.53       16.47      5.28 o 
  12  -4   8       14.37       14.26      2.15 o 
  13  -4   8        2.52        1.31      1.49 o 
 -11  -3   8       80.53       81.51      3.63 o 
 -10  -3   8       33.68       37.28      2.82 o 
  -9  -3   8       99.15      111.95      3.92 o 
  -8  -3   8       10.82       11.93      1.68 o 
  -7  -3   8        0.23        2.22      1.31 o 
  -6  -3   8       21.80       23.69      2.13 o 
  -5  -3   8       12.19        8.69      1.54 o 
  -4  -3   8       16.13       17.50      1.68 o 
  -3  -3   8       19.52       20.65      1.30 o 
  -2  -3   8       10.04       16.55      1.67 o 
  -1  -3   8      233.53      212.26      3.54 o 
   0  -3   8      103.91       96.49      2.09 o 
   1  -3   8        7.58        5.53      0.71 o 
   2  -3   8        6.66        8.34      0.86 o 
   3  -3   8      228.93      221.02      3.50 o 
   4  -3   8        6.89        5.44      0.81 o 
   5  -3   8      927.71      952.11     13.21 o 
   6  -3   8       24.93       27.96      1.84 o 
   7  -3   8      138.92      118.48      3.17 o 
   8  -3   8      121.38      120.84      3.16 o 
   9  -3   8       42.97       34.02      1.72 o 
  10  -3   8        4.99        1.28      0.81 o 
  11  -3   8        7.36        6.82      1.66 o 
  12  -3   8        4.76        7.96      1.54 o 
  13  -3   8       16.79       20.02      3.18 o 
  14  -3   8        2.14        4.90      1.50 o 
 -11  -2   8        0.44        0.40      1.47 o 
 -10  -2   8        8.19        9.32      1.69 o 
  -9  -2   8        0.15        1.47      1.36 o 
  -8  -2   8       42.95       41.04      4.01 o 
  -7  -2   8      112.34       92.60      3.29 o 
  -6  -2   8       19.77       16.61      1.65 o 
  -5  -2   8       25.11       24.50      1.79 o 
  -4  -2   8      109.46       99.80      2.81 o 
  -3  -2   8       65.25       58.92      1.88 o 
  -2  -2   8      158.57      188.23      3.56 o 
  -1  -2   8       65.86       57.54      2.49 o 
   0  -2   8      141.12      135.69      2.50 o 
   1  -2   8        0.85        1.51      0.58 o 
   2  -2   8        1.38        0.82      1.07 o 
   3  -2   8      727.21      734.33      8.77 o 
   4  -2   8       83.96       84.45      2.04 o 
   5  -2   8      108.31      108.45      2.10 o 
   6  -2   8       89.75       66.31      1.94 o 
   7  -2   8      739.71      727.11     13.16 o 
   8  -2   8        3.36        2.65      0.96 o 
   9  -2   8        0.12        2.60      0.85 o 
  10  -2   8       98.15      100.44      5.91 o 
  11  -2   8       21.82       23.53      1.75 o 
  12  -2   8        0.29       -1.04      1.09 o 
  13  -2   8        3.62       -0.81      1.16 o 
  14  -2   8       15.29       20.27      2.45 o 
 -11  -1   8       81.36       86.17      3.53 o 
 -10  -1   8       33.48       33.83      2.45 o 
  -9  -1   8       31.97       28.37      1.99 o 
  -8  -1   8       75.42       77.01      3.67 o 
  -7  -1   8       19.41       21.82      1.80 o 
  -6  -1   8       15.96       17.29      2.01 o 
  -5  -1   8       81.66       68.63      2.76 o 
  -4  -1   8       87.16       73.55      2.10 o 
  -3  -1   8       51.49       58.95      1.68 o 
  -2  -1   8      289.43      302.02      4.49 o 
  -1  -1   8        6.65        9.59      0.79 o 
   0  -1   8      112.31      111.11      2.15 o 
   1  -1   8       11.63        7.25      0.66 o 
   2  -1   8      371.74      340.74      5.29 o 
   3  -1   8      146.81      164.23      2.53 o 
   4  -1   8      725.49      722.38      7.18 o 
   5  -1   8       16.72        9.97      0.64 o 
   6  -1   8      247.38      271.44      3.05 o 
   7  -1   8      157.07      179.68      2.86 o 
   8  -1   8       53.21       57.47      1.39 o 
   9  -1   8       73.05       83.16      1.62 o 
  10  -1   8       33.91       30.72      3.07 o 
  11  -1   8        0.13       -0.15      0.97 o 
  12  -1   8        2.71        1.44      1.05 o 
  13  -1   8        1.29       -1.00      1.00 o 
  14  -1   8        5.77        4.52      1.73 o 
 -11   0   8       31.67       23.90      3.65 o 
 -10   0   8       29.43       30.12      2.01 o 
  -9   0   8        4.31        1.45      1.25 o 
  -8   0   8        7.33        7.21      1.26 o 
  -7   0   8        8.08        5.43      1.17 o 
  -6   0   8       17.04       16.14      1.36 o 
  -5   0   8       13.94        9.46      1.12 o 
  -4   0   8      110.17       98.66      2.38 o 
  -3   0   8        0.07        0.98      0.67 o 
  -2   0   8      407.45      384.50      5.03 o 
  -1   0   8      215.61      217.09      3.18 o 
   0   0   8      114.93      126.14      2.14 o 
   1   0   8       81.98       94.22      1.84 o 
   2   0   8      538.52      627.61      7.50 o 
   3   0   8      340.17      335.49      3.78 o 
   4   0   8     1671.93     1720.61     17.20 o 
   5   0   8      647.11      679.63      7.10 o 
   6   0   8      105.86      110.18      1.69 o 
   7   0   8       67.84       63.05      1.47 o 
   8   0   8        5.40        3.08      0.55 o 
   9   0   8       83.73       67.03      1.54 o 
  10   0   8        1.06       -0.62      0.66 o 
  11   0   8        3.68        4.57      0.80 o 
  12   0   8       80.69       81.42      3.47 o 
  13   0   8        0.47        0.13      0.84 o 
  14   0   8        0.16       -1.23      1.28 o 
  15   0   8        8.35        6.02      1.53 o 
 -11   1   8        1.12       -1.31      2.20 o 
 -10   1   8        1.34       -0.43      1.07 o 
  -9   1   8        1.06        1.67      1.12 o 
  -8   1   8        9.32        9.24      1.39 o 
  -7   1   8       75.50       72.32      2.79 o 
  -6   1   8       38.71       37.79      2.24 o 
  -5   1   8        0.19        0.66      1.41 o 
  -4   1   8      188.52      162.25      4.13 o 
  -3   1   8      121.25      120.82      2.61 o 
  -2   1   8        0.03        1.21      0.57 o 
  -1   1   8      171.19      172.56      2.87 o 
   0   1   8      105.16      115.70      2.16 o 
   1   1   8      246.40      242.91      3.30 o 
   2   1   8        2.02        1.11      0.39 o 
   3   1   8      219.25      220.70      2.68 o 
   4   1   8       13.14       10.92      0.58 o 
   5   1   8      239.81      224.37      2.70 o 
   6   1   8        1.87        0.28      0.40 o 
   7   1   8     1754.67     1693.65     20.57 o 
   8   1   8        2.16        1.63      0.52 o 
   9   1   8      129.90      138.60      2.86 o 
  10   1   8       13.69       13.39      0.95 o 
  11   1   8       12.07       15.03      0.94 o 
  12   1   8       11.19       10.96      0.97 o 
  13   1   8        0.17       -0.24      0.76 o 
  14   1   8        6.11        4.02      1.37 o 
  15   1   8        0.27        1.78      1.20 o 
 -11   2   8       17.58       18.88      2.35 o 
 -10   2   8       11.65       14.52      1.34 o 
  -9   2   8       12.37       14.32      1.59 o 
  -8   2   8       39.69       32.47      2.03 o 
  -7   2   8        7.53        6.08      1.34 o 
  -6   2   8        3.66        2.21      1.20 o 
  -5   2   8        5.86        5.08      1.15 o 
  -4   2   8       28.27       22.19      2.07 o 
  -3   2   8      540.79      494.92      7.44 o 
  -2   2   8      193.03      197.96      2.95 o 
  -1   2   8      107.06       91.36      3.02 o 
   0   2   8      174.58      177.01      2.86 o 
   1   2   8     1539.35     1640.82     18.52 o 
   2   2   8      650.76      742.50      8.74 o 
   3   2   8     1303.39     1402.95     14.01 o 
   4   2   8      360.25      335.28      3.58 o 
   5   2   8       77.07       87.01      1.44 o 
   6   2   8      262.94      241.43      3.12 o 
   7   2   8      732.93      718.44      9.07 o 
   8   2   8      180.08      166.98      2.38 o 
   9   2   8       48.33       48.21      1.56 o 
  10   2   8       26.60       20.35      1.28 o 
  11   2   8       17.06       16.42      0.93 o 
  12   2   8        9.15       11.97      0.81 o 
  13   2   8       15.87       20.26      1.19 o 
  14   2   8        7.66        6.15      1.25 o 
  15   2   8        6.02        3.18      1.28 o 
 -11   3   8       48.65       56.81      4.91 o 
 -10   3   8       14.16       16.40      1.48 o 
  -9   3   8        9.48       10.33      1.33 o 
  -8   3   8       59.25       53.18      2.35 o 
  -7   3   8        0.53       -0.80      1.15 o 
  -6   3   8       15.98       15.95      1.49 o 
  -5   3   8        0.13       -0.94      0.94 o 
  -4   3   8       33.70       33.51      1.56 o 
  -3   3   8      311.15      299.10      4.92 o 
  -2   3   8      257.66      261.29      3.64 o 
  -1   3   8        0.95        0.91      0.52 o 
   0   3   8        3.72        7.41      0.61 o 
   1   3   8      173.36      170.28      2.56 o 
   2   3   8     1398.14     1451.97     16.46 o 
   3   3   8       69.44      107.92      1.94 o 
   4   3   8      966.47     1006.01     10.42 o 
   5   3   8        6.24        9.24      0.47 o 
   6   3   8      257.53      269.12      2.93 o 
   7   3   8      298.33      313.27      3.50 o 
   8   3   8     1121.96     1111.50     12.64 o 
   9   3   8      134.56      113.09      4.50 o 
  10   3   8      135.10      136.82      2.78 o 
  11   3   8       14.56       11.85      0.92 o 
  12   3   8        0.95        0.56      0.50 o 
  13   3   8        2.91        3.13      0.81 o 
  14   3   8       19.32       17.15      1.75 o 
  15   3   8        0.04       -0.10      1.44 o 
  16   3   8        4.89        1.73      4.07 o 
 -11   4   8       15.92       21.64      3.37 o 
 -10   4   8       14.34       13.45      2.22 o 
  -9   4   8        9.88        9.80      1.55 o 
  -8   4   8       61.40       67.03      3.06 o 
  -7   4   8       92.87       86.64      2.69 o 
  -6   4   8        5.27        4.02      1.14 o 
  -5   4   8        3.64        2.55      1.24 o 
  -4   4   8        0.71       -0.41      0.73 o 
  -3   4   8       15.04       16.07      1.13 o 
  -2   4   8        8.04        3.38      0.57 o 
  -1   4   8      104.71       93.99      2.26 o 
   0   4   8        0.10       -0.25      0.48 o 
   1   4   8       90.61      111.86      2.06 o 
   2   4   8       13.34       22.81      1.15 o 
   3   4   8      373.32      448.89      5.89 o 
   4   4   8      602.15      618.24      6.16 o 
   5   4   8        5.41        6.28      0.60 o 
   6   4   8        3.52       -0.09      0.34 o 
   7   4   8     1068.18      947.62      9.59 o 
   8   4   8      180.92      160.91      2.58 o 
   9   4   8      232.42      222.29      4.04 o 
  10   4   8        0.08        0.19      0.59 o 
  11   4   8        7.92        6.21      0.71 o 
  12   4   8        8.06        5.73      0.78 o 
  13   4   8        1.86       -0.29      0.70 o 
  14   4   8        0.30       -0.59      1.46 o 
  15   4   8       11.01        8.78      3.42 o 
  16   4   8        2.11        4.13      3.99 o 
 -10   5   8        1.79        4.86      1.65 o 
  -9   5   8        0.18       -1.23      1.23 o 
  -8   5   8       69.39       67.93      4.52 o 
  -7   5   8       59.30       58.58      2.71 o 
  -6   5   8        0.29       -0.16      1.16 o 
  -5   5   8       25.50       22.49      1.64 o 
  -4   5   8        4.32        4.55      1.00 o 
  -3   5   8     1125.52     1085.44     13.78 o 
  -2   5   8       82.94       77.99      1.86 o 
  -1   5   8      131.06      137.99      2.73 o 
   0   5   8        8.56        8.44      1.04 o 
   1   5   8        2.89       -0.53      0.53 o 
   2   5   8      128.84      115.60      2.13 o 
   3   5   8      432.18      429.89      5.09 o 
   4   5   8       89.84      100.01      1.55 o 
   5   5   8        7.53        8.50      0.54 o 
   6   5   8      106.19       99.18      1.51 o 
   7   5   8     1225.48     1237.63     15.22 o 
   8   5   8       81.98       77.89      1.59 o 
   9   5   8      267.54      262.31      3.62 o 
  10   5   8        0.14        0.42      0.63 o 
  11   5   8       55.06       57.35      1.64 o 
  12   5   8        0.25        0.44      0.61 o 
  13   5   8        4.19        4.46      1.19 o 
  14   5   8       68.10       68.76      2.22 o 
  15   5   8        2.36       -0.60      1.12 o 
  16   5   8        0.22       -1.42      4.10 o 
 -10   6   8       13.03       13.42      2.16 o 
  -9   6   8        0.01       -1.30      1.30 o 
  -8   6   8       13.67       11.14      1.69 o 
  -7   6   8       32.76       32.77      2.10 o 
  -6   6   8      193.55      182.79      4.81 o 
  -5   6   8        1.41        2.79      1.03 o 
  -4   6   8      234.34      223.62      4.65 o 
  -3   6   8      436.02      453.49      7.00 o 
  -2   6   8        2.49        1.72      0.76 o 
  -1   6   8       28.12       29.28      1.25 o 
   0   6   8      433.12      489.36      6.64 o 
   1   6   8       42.30       46.23      1.34 o 
   2   6   8      442.20      460.95      6.22 o 
   3   6   8       33.19       22.30      1.15 o 
   4   6   8      202.97      208.83      4.24 o 
   5   6   8      291.87      320.24      4.11 o 
   6   6   8       89.95       89.54      1.77 o 
   7   6   8       43.60       44.20      1.20 o 
   8   6   8      899.46      856.00     10.76 o 
   9   6   8      201.99      191.07      2.86 o 
  10   6   8        0.19       -0.09      0.67 o 
  11   6   8        1.72        0.29      0.67 o 
  12   6   8        3.98        2.96      0.71 o 
  13   6   8       15.89       17.02      1.23 o 
  14   6   8       12.78       13.17      3.61 o 
  15   6   8       22.86       16.07      3.01 o 
  16   6   8        1.35        1.03      4.16 o 
 -10   7   8        3.42        4.85      1.67 o 
  -9   7   8       25.48       23.92      3.11 o 
  -8   7   8        6.68        4.87      1.54 o 
  -7   7   8       88.24       85.96      3.29 o 
  -6   7   8        7.99        9.82      1.54 o 
  -5   7   8       86.34       85.13      2.66 o 
  -4   7   8        4.97        7.21      1.33 o 
  -3   7   8      371.17      398.69      8.70 o 
  -2   7   8       58.93       53.45      1.77 o 
  -1   7   8       12.03       16.60      1.06 o 
   0   7   8        2.95       10.41      1.07 o 
   1   7   8       19.68       16.22      0.92 o 
   2   7   8      276.51      285.95      4.22 o 
   3   7   8       17.21       12.91      0.75 o 
   4   7   8      192.31      197.23      2.90 o 
   5   7   8       64.09       73.90      1.37 o 
   6   7   8      193.07      178.40      3.13 o 
   7   7   8      520.34      531.34      8.42 o 
   8   7   8      889.47      814.89     11.39 o 
   9   7   8        3.03        3.50      0.61 o 
  10   7   8       17.17       19.17      1.17 o 
  11   7   8       11.18       10.79      1.15 o 
  12   7   8        0.22       -0.66      0.87 o 
  13   7   8       19.36       22.67      1.41 o 
  14   7   8        4.21        3.83      1.37 o 
  15   7   8        2.43        3.80      2.36 o 
 -10   8   8        0.15        2.20      2.26 o 
  -9   8   8        1.45        0.24      2.61 o 
  -8   8   8        3.10        6.54      1.83 o 
  -7   8   8       17.79       15.87      1.82 o 
  -6   8   8       21.76       25.66      1.72 o 
  -5   8   8        3.16        4.14      1.37 o 
  -4   8   8       27.68       24.88      1.86 o 
  -3   8   8       85.06       78.27      2.49 o 
  -2   8   8        2.36        3.92      0.88 o 
  -1   8   8        1.02       -0.34      0.75 o 
   0   8   8       33.89       34.03      1.36 o 
   1   8   8       27.73       28.89      1.15 o 
   2   8   8       92.90      107.12      2.18 o 
   3   8   8      170.05      168.53      2.86 o 
   4   8   8       53.64       56.80      1.51 o 
   5   8   8        4.54        3.02      0.72 o 
   6   8   8      218.28      214.15      3.75 o 
   7   8   8      630.39      597.33      9.72 o 
   8   8   8       95.15      107.56      2.66 o 
   9   8   8      495.00      471.92      7.90 o 
  10   8   8      219.17      204.60      3.93 o 
  11   8   8        6.96        4.81      1.54 o 
  12   8   8        6.63        7.66      1.19 o 
  13   8   8       19.98       19.49      1.49 o 
  14   8   8        1.49        0.81      1.02 o 
  15   8   8        1.85        0.87      1.41 o 
  -9   9   8        0.11       -0.60      4.02 o 
  -8   9   8       14.02       11.42      1.80 o 
  -7   9   8       11.21       13.67      1.57 o 
  -6   9   8      138.07      144.08      3.78 o 
  -5   9   8        0.11       -0.66      1.27 o 
  -4   9   8      138.04      147.23      4.25 o 
  -3   9   8       57.98       58.26      3.02 o 
  -2   9   8       28.18       35.12      1.53 o 
  -1   9   8      101.13      101.82      2.50 o 
   0   9   8        0.01       -0.74      0.74 o 
   1   9   8      123.08      108.40      2.29 o 
   2   9   8      191.66      195.88      3.31 o 
   3   9   8       31.67       37.99      1.49 o 
   4   9   8      715.01      688.83     11.07 o 
   5   9   8       76.83       75.75      2.03 o 
   6   9   8       37.24       33.32      1.54 o 
   7   9   8      297.66      304.06      5.59 o 
   8   9   8      184.05      185.12      4.80 o 
   9   9   8      184.03      174.85      3.68 o 
  10   9   8       13.26       14.53      1.11 o 
  11   9   8        0.01       -0.99      1.02 o 
  12   9   8        1.82        1.43      1.12 o 
  13   9   8       12.69       14.30      1.54 o 
  14   9   8        0.97        0.10      1.13 o 
  15   9   8        9.96        9.54      1.97 o 
  -9  10   8        1.34        1.70      2.34 o 
  -8  10   8        3.92        3.54      1.94 o 
  -7  10   8        5.51        3.16      1.38 o 
  -6  10   8       28.84       27.95      2.19 o 
  -5  10   8        2.73        0.50      1.39 o 
  -4  10   8        2.27        1.29      1.52 o 
  -3  10   8        1.01        2.30      1.30 o 
  -2  10   8        0.02       -0.99      0.99 o 
  -1  10   8       11.19        7.79      1.14 o 
   0  10   8       65.13       55.99      1.92 o 
   1  10   8      216.19      231.22      4.26 o 
   2  10   8       17.14       18.87      1.23 o 
   3  10   8        5.90        9.90      1.02 o 
   4  10   8       89.27       94.63      2.74 o 
   5  10   8       74.41       64.96      3.39 o 
   6  10   8      254.28      236.20      4.71 o 
   7  10   8        1.71        5.22      1.04 o 
   8  10   8      212.59      222.79      4.54 o 
   9  10   8        0.66        3.77      1.00 o 
  10  10   8       47.95       47.41      2.23 o 
  11  10   8        8.98        7.43      1.47 o 
  12  10   8       32.85       32.40      2.04 o 
  13  10   8        4.21        2.90      1.37 o 
  14  10   8        0.13       -1.19      1.19 o 
  15  10   8       15.32       18.04      4.80 o 
  -8  11   8        0.12       -0.03      2.87 o 
  -7  11   8       40.82       40.73      2.33 o 
  -6  11   8        3.84        6.32      1.86 o 
  -5  11   8       24.86       17.62      2.33 o 
  -4  11   8       50.64       51.16      3.15 o 
  -3  11   8       50.56       42.65      2.43 o 
  -2  11   8        5.68        4.04      1.21 o 
  -1  11   8        0.04       -0.96      1.05 o 
   0  11   8       17.69       20.26      1.52 o 
   1  11   8        7.13        9.73      1.31 o 
   2  11   8       44.81       34.76      1.75 o 
   3  11   8        0.05        0.45      0.90 o 
   4  11   8       53.36       49.04      1.80 o 
   5  11   8        6.70        8.98      1.16 o 
   6  11   8      196.89      197.40      4.29 o 
   7  11   8      109.87      109.88      2.99 o 
   8  11   8      364.85      373.62      6.86 o 
   9  11   8       10.15       10.74      1.22 o 
  10  11   8       63.66       66.27      2.29 o 
  11  11   8       14.43       14.09      1.70 o 
  12  11   8       59.70       62.74      4.91 o 
  13  11   8       14.84       15.84      2.49 o 
  14  11   8        2.02        0.28      1.36 o 
  -7  12   8        1.71        3.51      3.37 o 
  -6  12   8       37.72       38.46      3.32 o 
  -5  12   8        5.49        5.47      2.22 o 
  -4  12   8       27.74       28.77      2.89 o 
  -3  12   8       73.71       65.39      8.31 o 
  -2  12   8        5.29        5.25      1.96 o 
  -1  12   8        0.33       -1.00      1.37 o 
   0  12   8       26.32       30.33      2.10 o 
   1  12   8       24.53       24.48      1.70 o 
   2  12   8       89.61       78.48      2.70 o 
   3  12   8       40.84       38.79      1.71 o 
   4  12   8       80.98       74.70      2.57 o 
   5  12   8       51.98       50.75      2.47 o 
   6  12   8       13.77       16.73      1.68 o 
   7  12   8       87.43       87.33      2.76 o 
   8  12   8        0.30        1.57      1.31 o 
   9  12   8       44.01       55.18      2.23 o 
  10  12   8       13.56       18.53      1.45 o 
  11  12   8        9.46        4.13      1.20 o 
  12  12   8        0.05       -0.22      0.90 o 
  13  12   8       16.71       20.61      2.14 o 
  14  12   8        0.09        3.32      3.88 o 
  -6  13   8       62.25       64.98      5.72 o 
  -5  13   8        8.08        9.10      2.47 o 
  -4  13   8        0.76       -1.12      1.79 o 
  -3  13   8        2.00        3.17      2.12 o 
  -2  13   8       25.32       26.27      2.83 o 
  -1  13   8       39.62       36.91      2.51 o 
   0  13   8        0.67       -0.64      1.42 o 
   1  13   8      136.67      145.90      3.89 o 
   2  13   8        0.90        2.51      1.31 o 
   3  13   8       39.32       36.54      2.36 o 
   4  13   8       78.09       85.08      4.33 o 
   5  13   8      109.28      112.69      3.69 o 
   6  13   8       60.38       49.24      2.54 o 
   7  13   8       47.29       45.83      2.11 o 
   8  13   8      104.58      118.39      3.71 o 
   9  13   8        2.50        3.79      1.21 o 
  10  13   8        8.55        8.57      1.36 o 
  11  13   8        0.02       -1.09      1.09 o 
  12  13   8       27.92       29.46      1.80 o 
  13  13   8        7.77        3.78      2.80 o 
  -5  14   8        0.64        3.91      2.30 o 
  -4  14   8        4.17        5.68      3.96 o 
  -3  14   8       53.03       56.77      6.25 o 
  -2  14   8        2.04       -1.95      1.95 o 
  -1  14   8        0.58       -0.13      1.96 o 
   0  14   8        0.16        0.67      1.57 o 
   1  14   8       24.24       25.48      1.99 o 
   2  14   8       32.87       30.13      2.02 o 
   3  14   8       20.72       16.27      2.73 o 
   4  14   8       17.53        7.18      3.32 o 
   5  14   8       16.63       17.24      2.51 o 
   6  14   8      112.76      112.09      5.78 o 
   7  14   8       31.70       36.91      2.54 o 
   8  14   8       23.02       18.79      2.36 o 
   9  14   8        0.26        0.30      1.21 o 
  10  14   8       26.79       31.86      1.97 o 
  11  14   8       15.92       17.67      1.72 o 
  12  14   8       23.80       23.90      1.98 o 
  13  14   8       15.93       19.80      4.82 o 
  -4  15   8       41.07       47.06      3.88 o 
  -3  15   8       44.73       35.88      3.56 o 
  -2  15   8        3.15        3.61      2.34 o 
  -1  15   8       18.56       26.72      3.08 o 
   0  15   8       37.00       41.88      2.85 o 
   1  15   8        0.43       -0.38      1.61 o 
   2  15   8       21.35       26.15      2.41 o 
   3  15   8       89.22      100.95      5.00 o 
   4  15   8       28.73       35.56      3.15 o 
   5  15   8      114.49      127.29      5.41 o 
   6  15   8       90.68       88.25      7.18 o 
   7  15   8       13.69       14.30      2.04 o 
   8  15   8       10.24        8.53      1.59 o 
   9  15   8        7.75        8.96      1.56 o 
  10  15   8       16.26       21.38      1.85 o 
  11  15   8        3.08       -0.02      1.51 o 
  12  15   8        6.60        7.81      1.62 o 
  -3  16   8        0.23       -1.17      2.20 o 
  -2  16   8        4.36        2.50      2.54 o 
  -1  16   8        1.95        1.59      3.01 o 
   0  16   8        1.62       -0.64      3.21 o 
   1  16   8        5.55        4.92      3.40 o 
   2  16   8       10.64        7.72      2.50 o 
   3  16   8       12.87        9.05      2.52 o 
   4  16   8       13.52       12.15      2.56 o 
   5  16   8       14.68       17.60      2.70 o 
   6  16   8        0.52        2.34      2.09 o 
   7  16   8       50.28       51.10      3.01 o 
   8  16   8        3.04       -0.80      1.64 o 
   9  16   8        2.77        1.92      1.98 o 
  10  16   8        0.70       -0.37      1.63 o 
  11  16   8       20.17       23.33      4.38 o 
  -2  17   8        3.19        3.23      3.68 o 
  -1  17   8        0.42       -2.31      3.40 o 
   0  17   8        5.95        3.93      3.60 o 
   1  17   8        3.28        2.98      3.43 o 
   2  17   8        3.36        6.00      3.68 o 
   3  17   8        0.37       -2.37      2.93 o 
   4  17   8        1.22       -0.74      2.27 o 
   5  17   8       16.52       16.07      2.88 o 
   6  17   8       14.93       16.50      2.30 o 
   7  17   8       19.57       26.72      2.79 o 
   8  17   8        8.50        4.28      3.12 o 
   9  17   8        0.47       -0.45      3.43 o 
  10  17   8       23.11       32.01      5.49 o 
   0  18   8       12.73        8.51      4.13 o 
   2  18   8        4.21        9.51      4.21 o 
   3  18   8        3.64        7.03      4.07 o 
   4  18   8        0.18        1.13      2.65 o 
   5  18   8        4.19        6.03      2.64 o 
   6  18   8       16.24       15.70      2.95 o 
   7  18   8        1.94        1.84      3.76 o 
   8  18   8        9.18       13.97      4.52 o 
   1 -13   9        7.12       12.08      4.29 o 
  -3 -12   9        3.29        3.76      3.43 o 
  -2 -12   9        0.21       -3.04      3.04 o 
  -1 -12   9        0.33       -0.39      3.60 o 
   0 -12   9       65.62       86.54      7.53 o 
   1 -12   9       15.41       23.29      4.69 o 
   2 -12   9       26.15       24.85      5.02 o 
   3 -12   9        0.34        2.55      2.42 o 
   4 -12   9        0.40       -0.86      2.10 o 
  -4 -11   9       14.10       18.80      3.75 o 
  -3 -11   9        0.00       -0.75      2.33 o 
  -2 -11   9        1.42       -2.98      2.98 o 
  -1 -11   9        4.49        1.45      3.51 o 
   0 -11   9       81.03       87.34      5.19 o 
   1 -11   9        4.96        8.65      3.71 o 
   2 -11   9        0.99        2.94      2.31 o 
   3 -11   9        8.61       11.16      2.65 o 
   4 -11   9        4.55        2.68      2.20 o 
   5 -11   9        1.60        0.61      2.08 o 
   6 -11   9       16.18       15.34      3.82 o 
  -5 -10   9        0.65        1.89      2.19 o 
  -4 -10   9        1.99        1.17      2.35 o 
  -3 -10   9       16.14       24.41      3.28 o 
  -2 -10   9        0.02       -2.29      2.29 o 
  -1 -10   9        0.00        1.19      2.14 o 
   0 -10   9       38.62       32.76      3.39 o 
   1 -10   9       41.58       41.17      6.80 o 
   2 -10   9        0.01        0.26      2.00 o 
   3 -10   9       39.01       40.61      3.33 o 
   4 -10   9        0.79        1.79      2.06 o 
   5 -10   9       40.12       41.06      3.46 o 
   6 -10   9        1.04        1.30      2.05 o 
   7 -10   9       21.72       26.14      2.91 o 
  -6  -9   9        0.29       -0.79      2.10 o 
  -5  -9   9        6.44        4.64      2.32 o 
  -4  -9   9        6.09        6.46      3.10 o 
  -3  -9   9       15.94       20.04      2.83 o 
  -2  -9   9        8.38       12.91      3.72 o 
  -1  -9   9       46.72       44.14      2.93 o 
   0  -9   9        2.51        4.25      1.59 o 
   1  -9   9       60.76       72.41      3.48 o 
   2  -9   9        1.01        3.44      1.94 o 
   3  -9   9        9.90       11.95      2.30 o 
   4  -9   9       22.21       15.48      2.46 o 
   5  -9   9       76.19       81.77      4.45 o 
   6  -9   9        4.58        6.07      2.20 o 
   7  -9   9       16.54       17.38      2.12 o 
   8  -9   9        5.54        2.65      1.77 o 
   9  -9   9        5.20        7.70      2.16 o 
  10  -9   9        0.04        4.07      2.57 o 
  -7  -8   9        7.88        2.09      2.98 o 
  -6  -8   9        9.07       10.70      2.50 o 
  -5  -8   9       18.24       16.47      2.68 o 
  -4  -8   9       41.66       42.94      3.46 o 
  -3  -8   9        0.02        0.66      1.98 o 
  -2  -8   9       14.40       17.19      2.54 o 
  -1  -8   9       50.66       52.47      2.88 o 
   0  -8   9      104.71      117.45      3.63 o 
   1  -8   9       44.07       36.20      2.45 o 
   2  -8   9        6.65        6.44      1.64 o 
   3  -8   9        0.73       -1.52      2.08 o 
   4  -8   9       15.05       16.70      2.25 o 
   5  -8   9       11.61       18.65      1.86 o 
   6  -8   9       34.22       34.59      2.57 o 
   7  -8   9        5.27        6.39      1.65 o 
   8  -8   9        9.67       10.46      1.84 o 
   9  -8   9       18.73       21.80      2.03 o 
  10  -8   9        8.49        9.41      3.57 o 
  11  -8   9       23.43       27.13      2.32 o 
  -8  -7   9        0.15        1.70      2.76 o 
  -7  -7   9        1.35        2.50      2.03 o 
  -6  -7   9        4.17        3.47      2.94 o 
  -5  -7   9       15.69       13.25      2.42 o 
  -4  -7   9       71.09       72.10      4.21 o 
  -3  -7   9       16.61       15.98      2.50 o 
  -2  -7   9       96.48      111.33      4.05 o 
  -1  -7   9      185.42      177.95      4.42 o 
   0  -7   9      207.20      194.02      4.65 o 
   1  -7   9        0.63        0.26      1.16 o 
   2  -7   9       10.27       11.96      1.93 o 
   3  -7   9       19.32       25.67      4.43 o 
   4  -7   9       15.81       10.13      1.82 o 
   5  -7   9       45.56       40.23      2.26 o 
   6  -7   9      119.75      125.76      3.96 o 
   7  -7   9       23.25       23.43      1.94 o 
   8  -7   9        0.49       -0.61      1.37 o 
   9  -7   9       44.02       45.45      2.43 o 
  10  -7   9        5.99        5.50      1.52 o 
  11  -7   9        1.37        0.90      2.69 o 
  -8  -6   9        3.67        1.34      1.67 o 
  -7  -6   9       18.81       16.09      2.85 o 
  -6  -6   9       18.48       21.80      2.12 o 
  -5  -6   9       33.62       31.69      2.89 o 
  -4  -6   9        1.56        0.91      1.72 o 
  -3  -6   9      175.47      166.80      9.38 o 
  -2  -6   9       37.90       41.50      2.43 o 
  -1  -6   9        1.79        1.41      1.18 o 
   0  -6   9       94.88       91.63      2.96 o 
   1  -6   9       42.63       33.00      1.83 o 
   2  -6   9       15.21       14.12      1.64 o 
   3  -6   9      156.43      148.78      3.70 o 
   4  -6   9       35.98       43.36      2.77 o 
   5  -6   9       58.26       60.20      2.64 o 
   6  -6   9       13.72       15.85      1.62 o 
   7  -6   9        7.88        7.51      1.43 o 
   8  -6   9       11.72       12.90      2.19 o 
   9  -6   9        6.57        7.60      1.46 o 
  10  -6   9        6.04        8.00      1.54 o 
  11  -6   9       16.29       16.61      1.59 o 
  12  -6   9       17.87       17.62      3.01 o 
  -9  -5   9        0.02       -1.99      1.99 o 
  -8  -5   9        2.86        1.57      1.68 o 
  -7  -5   9        3.29        1.72      1.56 o 
  -6  -5   9        0.38        0.94      1.46 o 
  -5  -5   9        0.67        0.63      1.39 o 
  -4  -5   9      121.18      109.39      3.84 o 
  -3  -5   9      200.57      198.17      5.31 o 
  -2  -5   9        0.29        0.75      1.02 o 
  -1  -5   9      230.48      238.54      5.09 o 
   0  -5   9       34.45       31.49      1.73 o 
   1  -5   9       76.43       84.13      2.65 o 
   2  -5   9        2.87        6.28      0.97 o 
   3  -5   9        8.47        8.49      1.00 o 
   4  -5   9       39.67       44.94      2.11 o 
   5  -5   9      111.54      115.18      4.54 o 
   6  -5   9       40.79       39.99      3.96 o 
   7  -5   9       18.57       16.15      1.64 o 
   8  -5   9       44.17       39.03      2.08 o 
   9  -5   9       15.53       14.51      1.58 o 
  10  -5   9        7.22       10.23      1.37 o 
  11  -5   9       53.79       60.92      2.32 o 
  12  -5   9       22.12       24.76      2.44 o 
 -10  -4   9       11.83        8.09      3.04 o 
  -9  -4   9        6.49        0.78      1.98 o 
  -8  -4   9        0.10       -1.42      1.43 o 
  -7  -4   9        3.86        0.47      1.43 o 
  -6  -4   9       25.87       26.64      2.36 o 
  -5  -4   9        3.52        6.19      1.53 o 
  -4  -4   9      104.01       94.23      4.44 o 
  -3  -4   9        7.87        9.49      1.33 o 
  -2  -4   9      162.67      173.47      3.63 o 
  -1  -4   9      729.60      693.94     11.16 o 
   0  -4   9      239.90      245.20      5.57 o 
   1  -4   9        0.39       -0.73      0.73 o 
   2  -4   9      172.68      158.70      3.25 o 
   3  -4   9        2.32        3.26      0.81 o 
   4  -4   9      183.36      178.74      3.88 o 
   5  -4   9        1.79        0.77      1.23 o 
   6  -4   9      297.55      299.25      6.47 o 
   7  -4   9       75.32       80.10      2.74 o 
   8  -4   9       25.63       20.57      1.59 o 
   9  -4   9       39.46       34.15      1.87 o 
  10  -4   9        1.37        1.35      1.06 o 
  11  -4   9       15.22       12.38      1.85 o 
  12  -4   9        0.94        1.64      3.39 o 
  13  -4   9       44.65       45.94      2.76 o 
 -10  -3   9        0.00       -0.83      1.66 o 
  -9  -3   9        9.80        7.51      1.82 o 
  -8  -3   9        7.06        5.89      2.56 o 
  -7  -3   9        3.29        3.30      1.44 o 
  -6  -3   9       77.13       70.46      3.06 o 
  -5  -3   9       84.11       80.41      4.22 o 
  -4  -3   9      119.94      100.00      3.42 o 
  -3  -3   9      336.96      340.27      6.52 o 
  -2  -3   9      110.05       98.90      2.54 o 
  -1  -3   9      698.48      713.66     10.53 o 
   0  -3   9       15.31       17.04      1.05 o 
   1  -3   9        7.26        5.02      1.18 o 
   2  -3   9      168.69      173.76      3.37 o 
   3  -3   9       34.37       36.67      1.42 o 
   4  -3   9      147.54      123.83      2.69 o 
   5  -3   9       35.42       33.85      1.56 o 
   6  -3   9       77.21       85.87      2.78 o 
   7  -3   9        2.26        0.51      0.98 o 
   8  -3   9       12.69       15.90      1.39 o 
   9  -3   9       35.42       36.24      1.84 o 
  10  -3   9       37.17       35.61      1.70 o 
  11  -3   9        0.63        0.28      1.60 o 
  12  -3   9       26.15       30.91      3.86 o 
  13  -3   9       30.30       36.63      3.78 o 
 -10  -2   9        1.52        2.68      1.76 o 
  -9  -2   9      137.71      149.41      4.65 o 
  -8  -2   9        0.49       -0.32      1.37 o 
  -7  -2   9       19.31       16.54      1.79 o 
  -6  -2   9        0.06        0.22      1.24 o 
  -5  -2   9       87.66       83.60      3.18 o 
  -4  -2   9       20.01       18.79      1.75 o 
  -3  -2   9      537.68      499.22      8.11 o 
  -2  -2   9       97.67      121.30      2.81 o 
  -1  -2   9      651.25      652.89      9.68 o 
   0  -2   9      161.56      165.05      2.98 o 
   1  -2   9      119.52      123.42      2.43 o 
   2  -2   9        9.28       11.28      0.95 o 
   3  -2   9       98.73       95.10      2.25 o 
   4  -2   9      151.83      146.13      2.91 o 
   5  -2   9       51.24       57.37      1.98 o 
   6  -2   9      179.82      163.34      3.99 o 
   7  -2   9        2.93        3.78      1.00 o 
   8  -2   9       14.49       14.26      1.22 o 
   9  -2   9      152.42      157.56      3.78 o 
  10  -2   9       35.69       39.36      1.67 o 
  11  -2   9        2.39        0.53      1.18 o 
  12  -2   9       16.76       18.38      1.92 o 
  13  -2   9        1.24        2.31      1.35 o 
  14  -2   9       35.57       39.50      5.03 o 
 -10  -1   9        0.10        0.77      1.72 o 
  -9  -1   9       31.58       37.50      3.64 o 
  -8  -1   9        2.83        3.10      1.41 o 
  -7  -1   9        4.24        3.87      1.75 o 
  -6  -1   9       20.77       17.24      1.78 o 
  -5  -1   9       37.93       36.34      2.16 o 
  -4  -1   9      125.98      111.18      3.62 o 
  -3  -1   9      132.47      149.86      3.18 o 
  -2  -1   9       27.08       21.46      1.27 o 
  -1  -1   9     2057.08     1957.28     24.01 o 
   0  -1   9      302.73      305.19      4.58 o 
   1  -1   9        6.59        4.80      0.68 o 
   2  -1   9      297.42      327.67      5.25 o 
   3  -1   9      657.99      680.86      8.89 o 
   4  -1   9      110.91      128.11      2.64 o 
   5  -1   9      256.46      266.95      3.97 o 
   6  -1   9      316.38      302.84      5.63 o 
   7  -1   9       51.75       52.02      1.76 o 
   8  -1   9        1.63       -0.72      0.72 o 
   9  -1   9       51.46       43.58      1.73 o 
  10  -1   9       24.27       32.52      1.48 o 
  11  -1   9       14.32       13.06      1.48 o 
  12  -1   9       10.99       10.40      1.42 o 
  13  -1   9       41.54       42.76      2.34 o 
  14  -1   9       64.44       69.52      4.10 o 
 -10   0   9       14.02       11.48      2.04 o 
  -9   0   9       66.87       65.27      3.00 o 
  -8   0   9        0.15       -1.24      1.25 o 
  -7   0   9        1.37        0.11      1.06 o 
  -6   0   9      145.09      147.15      3.75 o 
  -5   0   9       11.13        8.28      1.21 o 
  -4   0   9      621.95      568.60      9.73 o 
  -3   0   9      160.43      163.26      3.01 o 
  -2   0   9      268.59      273.95      4.30 o 
  -1   0   9      394.12      381.58      5.12 o 
   0   0   9      171.06      168.45      2.70 o 
   1   0   9       11.99        6.20      0.70 o 
   2   0   9      423.80      413.47      5.64 o 
   3   0   9       57.67       68.26      1.60 o 
   4   0   9      297.84      265.31      4.72 o 
   5   0   9       76.05       81.48      1.44 o 
   6   0   9        1.04        0.44      0.74 o 
   7   0   9      127.99      111.88      2.30 o 
   8   0   9      104.44      103.83      2.21 o 
   9   0   9        0.66        2.41      0.74 o 
  10   0   9       35.03       34.67      1.76 o 
  11   0   9        9.14        8.53      1.14 o 
  12   0   9       15.21       14.38      1.30 o 
  13   0   9       10.91       10.13      1.31 o 
  14   0   9        5.22        5.35      1.73 o 
 -10   1   9       20.98       20.60      2.24 o 
  -9   1   9        0.68       -1.05      1.15 o 
  -8   1   9       14.03       12.74      1.46 o 
  -7   1   9       19.15       17.15      1.50 o 
  -6   1   9       52.49       50.32      2.49 o 
  -5   1   9       44.02       44.82      2.90 o 
  -4   1   9      623.50      546.58     10.81 o 
  -3   1   9      115.67      126.09      2.83 o 
  -2   1   9      400.31      375.29      5.98 o 
  -1   1   9     1083.72     1029.51     13.07 o 
   0   1   9       87.41       68.24      1.82 o 
   1   1   9      354.68      332.96      4.09 o 
   2   1   9       47.32       55.90      2.17 o 
   3   1   9        0.15        0.45      0.44 o 
   4   1   9      923.41      984.77     12.10 o 
   5   1   9       43.40       51.07      1.19 o 
   6   1   9        0.04       -0.41      0.41 o 
   7   1   9       22.68       21.90      0.91 o 
   8   1   9       27.95       28.97      2.11 o 
   9   1   9        0.83       -0.22      0.53 o 
  10   1   9       37.42       32.95      1.43 o 
  11   1   9        6.59       11.99      1.17 o 
  12   1   9       20.25       19.44      1.34 o 
  13   1   9        5.27        5.04      0.99 o 
  14   1   9       90.23      100.56      4.66 o 
  15   1   9        1.47        1.34      1.31 o 
 -10   2   9        0.12        0.75      1.38 o 
  -9   2   9        8.81        9.99      1.48 o 
  -8   2   9        6.11        7.91      2.00 o 
  -7   2   9        0.04       -0.04      1.21 o 
  -6   2   9       16.10       14.02      1.65 o 
  -5   2   9       96.32       96.06      3.29 o 
  -4   2   9       76.48       69.47      2.82 o 
  -3   2   9       71.64       66.24      1.95 o 
  -2   2   9       98.19       95.79      2.32 o 
  -1   2   9     1561.23     1476.25     29.17 o 
   0   2   9        0.28       -0.56      0.56 o 
   1   2   9      273.11      283.19      3.87 o 
   2   2   9        0.79       -0.41      0.41 o 
   3   2   9      456.75      518.29      5.61 o 
   4   2   9      228.70      260.64      3.13 o 
   5   2   9       38.79       32.96      0.92 o 
   6   2   9      280.14      257.79      3.28 o 
   7   2   9       18.22       22.79      0.92 o 
   8   2   9       14.29       11.45      0.89 o 
   9   2   9      253.40      240.93      3.54 o 
  10   2   9       99.48      104.81      2.47 o 
  11   2   9        0.88        0.80      0.69 o 
  12   2   9       19.47       18.67      1.27 o 
  13   2   9        0.01       -0.31      1.31 o 
  14   2   9      146.91      172.46      8.30 o 
  15   2   9        1.79        1.61      2.09 o 
 -10   3   9       31.56       31.09      3.41 o 
  -9   3   9        0.95        0.77      1.17 o 
  -8   3   9        0.46       -0.18      1.12 o 
  -7   3   9       23.78       27.91      1.72 o 
  -6   3   9      133.03      133.10      3.99 o 
  -5   3   9      126.43      114.53      3.87 o 
  -4   3   9      111.93      100.57      3.30 o 
  -3   3   9       10.17        7.29      0.92 o 
  -2   3   9       56.14       66.80      1.79 o 
  -1   3   9      323.99      280.27      4.29 o 
   0   3   9      128.42      134.38      2.29 o 
   1   3   9        3.73        1.43      0.73 o 
   2   3   9      255.43      274.35      4.04 o 
   3   3   9      424.04      414.53      4.88 o 
   4   3   9       82.25       94.90      1.63 o 
   5   3   9      894.07      891.36      9.82 o 
   6   3   9       64.83       67.63      1.33 o 
   7   3   9       76.52       73.99      2.43 o 
   8   3   9      456.66      433.44      6.38 o 
   9   3   9      167.92      170.48      2.63 o 
  10   3   9        5.71        9.64      1.61 o 
  11   3   9        0.33        1.35      0.70 o 
  12   3   9        5.33        4.95      0.76 o 
  13   3   9        6.13        6.89      0.91 o 
  14   3   9       28.01       27.57     10.18 o 
  15   3   9       14.47       14.08      5.91 o 
 -10   4   9       17.81       18.71      2.19 o 
  -9   4   9        0.04       -0.62      1.32 o 
  -8   4   9       11.98       11.66      1.67 o 
  -7   4   9        5.22        7.11      1.30 o 
  -6   4   9      129.66      128.28      3.76 o 
  -5   4   9        1.61        0.25      1.01 o 
  -4   4   9      288.94      259.77      5.20 o 
  -3   4   9        5.93        2.84      0.79 o 
  -2   4   9      198.64      162.18      2.92 o 
  -1   4   9       79.97       77.58      2.42 o 
   0   4   9     1163.90     1097.65     12.80 o 
   1   4   9        5.39        6.59      0.63 o 
   2   4   9      240.00      228.20      3.26 o 
   3   4   9       17.78       17.23      0.67 o 
   4   4   9      179.77      171.24      2.28 o 
   5   4   9        0.36        0.27      0.41 o 
   6   4   9        0.63       -0.33      0.33 o 
   7   4   9       13.89       22.94      1.42 o 
   8   4   9      190.12      169.51      2.50 o 
   9   4   9       18.54       22.90      0.86 o 
  10   4   9      182.53      166.75      3.34 o 
  11   4   9       17.23       24.79      1.17 o 
  12   4   9        7.53        8.18      0.86 o 
  13   4   9        0.68       -0.41      1.21 o 
  14   4   9       73.14       85.91      4.36 o 
  15   4   9       16.48       18.71      3.08 o 
  16   4   9        2.20        4.41      3.93 o 
 -10   5   9        0.17        0.16      1.52 o 
  -9   5   9        0.01       -1.14      2.32 o 
  -8   5   9        5.67        6.29      2.22 o 
  -7   5   9        2.52        2.07      1.35 o 
  -6   5   9        0.77       -1.12      1.25 o 
  -5   5   9       33.37       31.96      2.06 o 
  -4   5   9      116.45      110.97      3.53 o 
  -3   5   9       72.02       74.32      2.14 o 
  -2   5   9      255.62      263.91      4.17 o 
  -1   5   9     1160.42     1122.18     14.22 o 
   0   5   9      591.55      561.62      7.00 o 
   1   5   9       63.06       57.56      1.54 o 
   2   5   9       62.29       78.19      1.83 o 
   3   5   9       14.70       14.04      0.73 o 
   4   5   9      124.49      132.96      2.45 o 
   5   5   9        0.08       -0.22      0.40 o 
   6   5   9      163.00      143.85      2.14 o 
   7   5   9      233.49      217.30      3.32 o 
   8   5   9        2.20        0.40      0.60 o 
   9   5   9       27.86       23.33      0.89 o 
  10   5   9       57.45       59.25      1.79 o 
  11   5   9       10.82       10.58      0.91 o 
  12   5   9        3.21        3.55      0.96 o 
  13   5   9       21.39       24.02      2.18 o 
  14   5   9      204.22      215.08     14.67 o 
  15   5   9       21.38       19.30      4.38 o 
  16   5   9        1.14        2.57      4.13 o 
 -10   6   9        0.86       -1.03      2.15 o 
  -9   6   9        3.70        4.35      1.82 o 
  -8   6   9        5.19        4.74      1.87 o 
  -7   6   9       17.39       18.25      1.88 o 
  -6   6   9       21.98       24.82      2.02 o 
  -5   6   9      245.60      245.42      5.94 o 
  -4   6   9        8.00        7.42      1.16 o 
  -3   6   9       91.86       87.82      2.36 o 
  -2   6   9        4.14        4.68      0.83 o 
  -1   6   9     1432.70     1389.83     19.04 o 
   0   6   9      135.43      159.80      2.87 o 
   1   6   9      828.44      848.14     10.89 o 
   2   6   9      168.36      137.19      2.50 o 
   3   6   9       79.94       74.12      1.49 o 
   4   6   9      254.03      269.63      5.81 o 
   5   6   9      174.77      151.43      2.13 o 
   6   6   9      373.17      412.48      7.49 o 
   7   6   9       43.42       42.17      2.88 o 
   8   6   9        3.76       -0.97      1.37 o 
   9   6   9       48.15       40.53      1.19 o 
  10   6   9        0.20       -0.72      0.72 o 
  11   6   9        4.03        3.82      0.97 o 
  12   6   9        1.02        0.33      0.89 o 
  13   6   9        3.22        1.49      0.94 o 
  14   6   9        3.70        7.62      2.96 o 
  15   6   9        4.78        4.37      1.45 o 
 -10   7   9        0.02       -1.92      1.92 o 
  -9   7   9        2.86        5.13      1.93 o 
  -8   7   9        0.07       -1.41      1.41 o 
  -7   7   9       19.16       20.19      2.01 o 
  -6   7   9      112.43      121.91      3.97 o 
  -5   7   9        1.27        1.50      1.12 o 
  -4   7   9      194.31      187.85      4.28 o 
  -3   7   9       84.26       76.37      2.49 o 
  -2   7   9       26.08       30.99      1.45 o 
  -1   7   9        0.21        3.67      0.96 o 
   0   7   9     1075.51     1041.40     13.26 o 
   1   7   9      638.61      611.48      8.18 o 
   2   7   9       20.24       15.27      0.93 o 
   3   7   9        0.04       -0.41      0.56 o 
   4   7   9       24.10       30.78      1.45 o 
   5   7   9       75.12       82.95      1.89 o 
   6   7   9      159.56      161.22      3.07 o 
   7   7   9      549.15      536.51      8.85 o 
   8   7   9       32.63       31.11      1.42 o 
   9   7   9       48.84       36.94      2.04 o 
  10   7   9       14.61       10.34      0.80 o 
  11   7   9        2.55        1.56      1.01 o 
  12   7   9        2.28        0.13      0.94 o 
  13   7   9        7.34       10.75      1.32 o 
  14   7   9       20.46       24.98      1.58 o 
  15   7   9       35.25       40.52      2.69 o 
  -9   8   9        5.39        3.91      2.01 o 
  -8   8   9        0.88        2.01      1.54 o 
  -7   8   9        0.08       -0.05      1.39 o 
  -6   8   9        3.14        1.13      1.44 o 
  -5   8   9        2.47        2.97      1.21 o 
  -4   8   9        6.87        6.99      1.46 o 
  -3   8   9       10.93        9.18      1.58 o 
  -2   8   9      384.58      400.53      6.50 o 
  -1   8   9      449.35      470.56      7.35 o 
   0   8   9      565.27      558.90      8.43 o 
   1   8   9        1.49        4.21      0.79 o 
   2   8   9      323.84      330.92      4.89 o 
   3   8   9       78.15       83.00      2.14 o 
   4   8   9      274.42      279.49      4.66 o 
   5   8   9      109.81      110.22      2.42 o 
   6   8   9       79.42       79.27      2.27 o 
   7   8   9       44.17       36.06      2.15 o 
   8   8   9       19.10       16.67      1.23 o 
   9   8   9       27.58       29.08      2.16 o 
  10   8   9        3.87        2.07      0.81 o 
  11   8   9        0.28       -0.29      1.00 o 
  12   8   9        0.07       -0.67      1.20 o 
  13   8   9       30.68       32.62      2.34 o 
  14   8   9       27.00       32.56      2.55 o 
  15   8   9        2.89        2.52      1.51 o 
  -9   9   9        0.15        3.93      2.59 o 
  -8   9   9        1.19        2.56      2.13 o 
  -7   9   9        7.44        6.06      1.73 o 
  -6   9   9       12.29       12.32      1.63 o 
  -5   9   9        2.28        1.30      1.23 o 
  -4   9   9       11.32       12.49      1.65 o 
  -3   9   9       33.00       31.60      2.01 o 
  -2   9   9      146.62      134.86      3.49 o 
  -1   9   9      259.42      254.87      5.86 o 
   0   9   9      141.07      141.64      3.13 o 
   1   9   9      364.75      350.90      5.26 o 
   2   9   9      434.98      425.82      6.71 o 
   3   9   9       14.78       17.72      1.13 o 
   4   9   9      306.54      310.60      5.16 o 
   5   9   9      372.68      355.72      5.69 o 
   6   9   9       13.70       14.19      1.72 o 
   7   9   9        0.20       -0.02      0.91 o 
   8   9   9       25.25       22.87      1.41 o 
   9   9   9        9.78        8.57      1.04 o 
  10   9   9        3.85        3.76      0.90 o 
  11   9   9        8.22       10.28      1.35 o 
  12   9   9       14.38       11.01      1.45 o 
  13   9   9       28.11       28.86      1.87 o 
  14   9   9       19.33       25.01      2.40 o 
  15   9   9        1.07       -3.07      3.07 o 
  -8  10   9        3.58        2.09      3.18 o 
  -7  10   9       18.54       17.25      1.78 o 
  -6  10   9        9.70       11.53      1.71 o 
  -5  10   9       32.79       28.79      2.24 o 
  -4  10   9       29.50       23.92      2.04 o 
  -3  10   9        5.52        3.85      1.41 o 
  -2  10   9       13.69       11.35      1.40 o 
  -1  10   9      191.02      202.25      4.02 o 
   0  10   9      110.79      110.18      3.10 o 
   1  10   9      276.37      292.92      5.76 o 
   2  10   9       10.64       10.09      1.09 o 
   3  10   9       69.13       78.50      2.20 o 
   4  10   9      191.92      189.19      3.64 o 
   5  10   9       38.71       45.42      1.92 o 
   6  10   9        6.78        7.43      1.13 o 
   7  10   9      118.37      115.20      3.00 o 
   8  10   9      123.92      123.76      3.14 o 
   9  10   9        0.29        0.16      0.92 o 
  10  10   9        2.05       -0.05      0.91 o 
  11  10   9        1.08        1.32      0.85 o 
  12  10   9        5.19        5.97      1.40 o 
  13  10   9        4.63        6.63      2.10 o 
  14  10   9        0.03        1.27      1.26 o 
  15  10   9        1.32        3.21      4.04 o 
  -7  11   9       29.88       31.02      3.63 o 
  -6  11   9        4.31        2.01      2.12 o 
  -5  11   9       37.06       40.67      3.25 o 
  -4  11   9        0.12       -1.73      1.73 o 
  -3  11   9       45.87       46.54      3.20 o 
  -2  11   9       82.58       82.24      5.41 o 
  -1  11   9       18.27       20.28      1.89 o 
   0  11   9      184.17      201.92      4.61 o 
   1  11   9       39.43       44.84      2.05 o 
   2  11   9       77.36       69.37      2.50 o 
   3  11   9      129.80      132.20      3.04 o 
   4  11   9       34.92       40.15      1.66 o 
   5  11   9       54.40       57.30      2.51 o 
   6  11   9       47.24       41.24      1.88 o 
   7  11   9      107.86      109.53      3.00 o 
   8  11   9      118.35      127.31      3.33 o 
   9  11   9        0.19       -0.97      0.97 o 
  10  11   9        4.89        8.21      1.40 o 
  11  11   9        5.92        8.65      1.29 o 
  12  11   9        4.69        2.72      1.45 o 
  13  11   9       91.10       91.15      3.50 o 
  14  11   9       12.00       11.53      2.11 o 
  -6  12   9       11.70        8.59      3.22 o 
  -5  12   9       16.35       17.11      2.69 o 
  -4  12   9       15.80       12.79      2.52 o 
  -3  12   9       12.20       10.25      2.87 o 
  -2  12   9      154.50      151.42      8.60 o 
  -1  12   9        4.15        2.96      1.54 o 
   0  12   9      179.62      185.11      4.47 o 
   1  12   9        2.36        1.42      1.20 o 
   2  12   9       61.72       67.11      2.58 o 
   3  12   9       25.89       26.17      1.73 o 
   4  12   9      216.85      200.67      4.49 o 
   5  12   9       28.17       30.16      2.03 o 
   6  12   9        3.58        5.20      1.34 o 
   7  12   9       12.51       13.26      1.41 o 
   8  12   9       51.94       49.95      2.23 o 
   9  12   9        5.78        2.63      1.16 o 
  10  12   9        0.71       -0.15      1.06 o 
  11  12   9       19.46       23.84      1.60 o 
  12  12   9        1.69        1.46      1.00 o 
  13  12   9       10.12       13.97      2.08 o 
  14  12   9        9.24        8.20      4.24 o 
  -5  13   9        9.56       10.10      2.58 o 
  -4  13   9       16.66       16.67      2.70 o 
  -3  13   9       25.49       30.87      3.06 o 
  -2  13   9        3.25        3.35      2.10 o 
  -1  13   9       30.16       34.35      3.78 o 
   0  13   9        1.34        0.42      1.55 o 
   1  13   9        9.41       18.94      1.78 o 
   2  13   9       55.66       63.56      2.61 o 
   3  13   9        0.38       -0.77      1.48 o 
   4  13   9       20.87       15.18      2.30 o 
   5  13   9       18.76       17.83      2.11 o 
   6  13   9       37.63       35.06      2.20 o 
   7  13   9        6.83        3.07      1.27 o 
   8  13   9       23.68       25.88      1.76 o 
   9  13   9       12.44       12.96      1.50 o 
  10  13   9        6.41        4.93      1.32 o 
  11  13   9        1.81        2.89      1.21 o 
  12  13   9        4.91        3.97      1.67 o 
  13  13   9        4.15        3.15      4.73 o 
  -4  14   9        1.41        2.60      2.27 o 
  -3  14   9       38.32       47.54      3.69 o 
  -2  14   9       16.39       12.87      2.68 o 
  -1  14   9       64.27       65.42      4.09 o 
   0  14   9       29.27       29.54      2.53 o 
   1  14   9       43.48       49.13      2.48 o 
   2  14   9       11.50       10.72      1.92 o 
   3  14   9       72.32       83.01      4.52 o 
   4  14   9       95.85       97.82      8.52 o 
   5  14   9       44.32       39.28      3.74 o 
   6  14   9       98.81       88.99      7.02 o 
   7  14   9        3.30        8.79      1.47 o 
   8  14   9       29.92       32.48      1.99 o 
   9  14   9        0.94        2.26      1.96 o 
  10  14   9        0.74        0.49      1.26 o 
  11  14   9        1.15       -1.21      1.21 o 
  12  14   9        6.39        9.29      1.65 o 
  13  14   9       19.86       15.46      2.70 o 
  -4  15   9       45.97       43.50      5.33 o 
  -3  15   9        1.72        0.72      2.35 o 
  -2  15   9       44.26       55.88      9.05 o 
  -1  15   9        9.04        9.35      2.64 o 
   0  15   9       12.54       12.69      2.68 o 
   1  15   9        4.99        1.50      2.10 o 
   2  15   9       13.72       17.87      2.18 o 
   3  15   9       50.52       52.28      3.62 o 
   4  15   9      102.77      106.96      5.14 o 
   5  15   9        2.80        0.19      2.66 o 
   6  15   9        9.21        3.97      2.19 o 
   7  15   9       28.41       26.74      2.35 o 
   8  15   9        1.62        0.80      1.36 o 
   9  15   9        6.31        7.39      1.52 o 
  10  15   9        2.90        1.37      1.49 o 
  11  15   9        0.00       -1.49      1.49 o 
  12  15   9        0.99        0.28      1.41 o 
  -2  16   9       11.03        9.80      2.78 o 
  -1  16   9       11.29        9.29      2.79 o 
   0  16   9        0.03       -2.87      2.87 o 
   1  16   9        6.06        5.60      2.46 o 
   2  16   9        8.54        9.91      2.66 o 
   3  16   9        0.26       -2.04      2.04 o 
   4  16   9        6.30        5.86      2.82 o 
   5  16   9       36.27       41.31      3.54 o 
   6  16   9       20.98       18.16      2.68 o 
   7  16   9       10.34        8.77      2.01 o 
   8  16   9        1.87        2.81      1.75 o 
   9  16   9        0.12        1.55      1.77 o 
  10  16   9        1.64        2.05      1.70 o 
  11  16   9        0.08       -2.09      2.09 o 
  -1  17   9        4.13       -0.64      3.57 o 
   0  17   9        0.65        1.76      3.82 o 
   1  17   9        0.25       -0.86      3.54 o 
   2  17   9        1.38        0.56      3.29 o 
   3  17   9       27.27       24.37      4.71 o 
   4  17   9        4.15        6.50      2.63 o 
   5  17   9        2.05        0.83      2.33 o 
   6  17   9       53.95       53.63      4.01 o 
   7  17   9        2.70       -0.12      1.72 o 
   8  17   9        9.35       12.92      3.15 o 
   9  17   9        1.13        5.72      3.71 o 
  10  17   9        5.50        0.45      3.90 o 
   0  18   9        2.21        4.07      3.76 o 
   2  18   9        2.00        1.23      3.85 o 
   3  18   9       40.56       54.69      6.05 o 
   4  18   9       21.96       32.41      5.19 o 
   5  18   9        0.03       -2.27      2.27 o 
   6  18   9        4.02        2.63      3.37 o 
   7  18   9        0.07       -3.18      3.18 o 
   8  18   9        0.05       -0.25      3.43 o 
   1 -12  10        6.44        9.40      4.27 o 
   2 -12  10       24.96       26.24      5.21 o 
  -3 -11  10        0.00        0.53      3.65 o 
  -2 -11  10        0.02       -2.82      3.29 o 
  -1 -11  10        9.62        7.78      4.24 o 
   0 -11  10        1.77       -2.51      3.40 o 
   1 -11  10       31.34       30.62      5.24 o 
   2 -11  10       14.67       23.23      4.71 o 
   3 -11  10       36.16       46.06      3.83 o 
   4 -11  10        4.18        4.78      2.46 o 
   5 -11  10        6.02        0.22      2.96 o 
  -4 -10  10        0.06       -2.13      2.24 o 
  -3 -10  10        4.79        3.02      3.10 o 
  -2 -10  10        6.59        2.01      3.51 o 
  -1 -10  10        0.99       -2.57      3.07 o 
   0 -10  10        0.17        1.30      2.35 o 
   1 -10  10      149.57      159.94      9.34 o 
   2 -10  10        2.53        1.74      2.22 o 
   3 -10  10       33.21       39.12      4.62 o 
   4 -10  10        0.25        0.36      2.25 o 
   5 -10  10       26.38       26.93      3.11 o 
   6 -10  10        0.94        1.25      2.14 o 
  -5  -9  10        1.96        0.99      2.28 o 
  -4  -9  10        0.77        1.94      2.38 o 
  -3  -9  10       23.30       28.91      3.35 o 
  -2  -9  10        7.81        7.35      2.59 o 
  -1  -9  10        5.64        6.07      3.12 o 
   0  -9  10       10.14       11.69      4.09 o 
   1  -9  10       42.60       39.22      2.85 o 
   2  -9  10       10.40        9.76      2.44 o 
   3  -9  10        8.11       12.99      2.53 o 
   4  -9  10       44.56       58.24      3.85 o 
   5  -9  10        3.38        2.69      2.11 o 
   6  -9  10        3.40        3.50      2.86 o 
   7  -9  10        1.85        0.35      5.12 o 
   8  -9  10        3.97        6.39      3.49 o 
  -6  -8  10        0.18        2.04      2.98 o 
  -5  -8  10       10.03        7.92      2.57 o 
  -4  -8  10        2.60        4.03      2.25 o 
  -3  -8  10        8.46        8.44      2.58 o 
  -2  -8  10       60.40       62.17      4.06 o 
  -1  -8  10        3.06        3.26      1.79 o 
   0  -8  10      107.21      108.63      3.68 o 
   1  -8  10       38.62       41.20      2.68 o 
   2  -8  10       32.36       33.83      2.97 o 
   3  -8  10       11.76       15.35      2.43 o 
   4  -8  10       27.96       22.72      3.19 o 
   5  -8  10        4.55        2.67      1.96 o 
   6  -8  10       80.60       79.77      4.20 o 
   7  -8  10       39.37       41.91      2.62 o 
   8  -8  10        1.40        1.25      1.61 o 
   9  -8  10        4.49        2.32      1.93 o 
  10  -8  10        2.35        4.29      2.73 o 
  -7  -7  10       14.57       20.25      3.93 o 
  -6  -7  10        1.50        1.00      2.02 o 
  -5  -7  10        0.63       -1.02      4.75 o 
  -4  -7  10       16.04       18.54      2.82 o 
  -3  -7  10        5.75        8.00      3.95 o 
  -2  -7  10       13.94       11.23      2.41 o 
  -1  -7  10        0.94        2.27      1.73 o 
   0  -7  10       80.03       78.78      3.03 o 
   1  -7  10      132.80      133.98      3.83 o 
   2  -7  10        0.06        0.15      1.49 o 
   3  -7  10      209.87      185.40      6.43 o 
   4  -7  10       31.57       41.51      3.02 o 
   5  -7  10       43.13       50.25      2.67 o 
   6  -7  10       34.29       30.18      2.57 o 
   7  -7  10       25.90       24.61      2.07 o 
   8  -7  10        3.80        2.68      1.52 o 
   9  -7  10        0.04        0.84      1.43 o 
  10  -7  10        0.17        1.93      1.74 o 
  11  -7  10        4.17        4.91      1.67 o 
  -7  -6  10        3.08        2.90      2.15 o 
  -6  -6  10        0.85       -1.84      1.84 o 
  -5  -6  10       15.05       11.46      2.35 o 
  -4  -6  10       20.18       18.37      2.63 o 
  -3  -6  10       25.35       30.35      4.18 o 
  -2  -6  10      170.35      172.65      7.68 o 
  -1  -6  10       65.64       71.42      2.89 o 
   0  -6  10        2.42        3.15      1.26 o 
   1  -6  10      153.51      153.00      4.41 o 
   2  -6  10       19.20       26.71      2.08 o 
   3  -6  10       22.55       26.37      2.49 o 
   4  -6  10       52.22       62.64      2.90 o 
   5  -6  10      126.44      119.49      4.26 o 
   6  -6  10        0.10        2.10      1.35 o 
   7  -6  10       42.86       44.46      3.29 o 
   8  -6  10       19.79       20.97      1.89 o 
   9  -6  10       17.69       21.42      1.88 o 
  10  -6  10        0.00        0.74      2.07 o 
  11  -6  10       11.81       10.27      1.77 o 
  12  -6  10        0.03       -1.45      2.04 o 
  -8  -5  10        4.38        4.82      2.96 o 
  -7  -5  10       22.98       27.53      2.96 o 
  -6  -5  10        0.04       -1.69      1.76 o 
  -5  -5  10        0.32        1.74      1.79 o 
  -4  -5  10        1.65        1.68      1.88 o 
  -3  -5  10       17.69       22.16      3.04 o 
  -2  -5  10        5.86        4.09      1.50 o 
  -1  -5  10       18.75       14.78      1.50 o 
   0  -5  10      146.26      149.47      3.91 o 
   1  -5  10        5.14        3.79      1.20 o 
   2  -5  10      109.07      107.16      3.14 o 
   3  -5  10       91.55       90.99      2.83 o 
   4  -5  10      473.69      446.93      9.25 o 
   5  -5  10       22.41       25.11      1.84 o 
   6  -5  10       88.03       89.18      3.46 o 
   7  -5  10        2.21        3.45      1.33 o 
   8  -5  10        0.82        0.05      1.22 o 
   9  -5  10       27.25       22.27      1.76 o 
  10  -5  10       20.72       20.50      1.70 o 
  11  -5  10        0.96       -1.12      1.12 o 
  12  -5  10        1.09        2.65      2.04 o 
  -9  -4  10       39.24       43.39      5.16 o 
  -8  -4  10        3.15       -0.69      1.59 o 
  -7  -4  10       14.24       12.79      1.96 o 
  -6  -4  10        0.79        2.05      1.46 o 
  -5  -4  10       12.54       10.39      1.73 o 
  -4  -4  10       26.36       30.72      2.27 o 
  -3  -4  10        0.48       -1.42      1.63 o 
  -2  -4  10        7.89        8.19      1.54 o 
  -1  -4  10       35.38       32.57      1.85 o 
   0  -4  10      149.99      136.50      3.57 o 
   1  -4  10       13.47       11.21      1.29 o 
   2  -4  10       77.26       82.12      2.33 o 
   3  -4  10      151.65      153.85      5.20 o 
   4  -4  10      173.82      169.01      3.90 o 
   5  -4  10       56.28       47.76      2.24 o 
   6  -4  10      257.27      235.47      5.55 o 
   7  -4  10      116.50      103.67      3.31 o 
   8  -4  10        5.81        3.91      1.28 o 
   9  -4  10       26.77       27.47      2.04 o 
  10  -4  10       12.01       14.01      1.47 o 
  11  -4  10        0.45       -0.76      1.00 o 
  12  -4  10        3.48        3.54      2.89 o 
  13  -4  10        0.27       -0.28      1.78 o 
  -9  -3  10      140.77      150.30      5.93 o 
  -8  -3  10        5.13        2.96      1.65 o 
  -7  -3  10        2.18        2.99      1.61 o 
  -6  -3  10       34.91       37.15      2.46 o 
  -5  -3  10       11.37       12.48      1.74 o 
  -4  -3  10       26.10       30.73      2.25 o 
  -3  -3  10        8.23        5.76      2.14 o 
  -2  -3  10       44.32       42.70      2.18 o 
  -1  -3  10        1.69        1.50      1.08 o 
   0  -3  10        0.02       -0.63      1.00 o 
   1  -3  10      124.17      128.21      2.93 o 
   2  -3  10        0.29       -0.80      0.80 o 
   3  -3  10       71.80       66.08      1.97 o 
   4  -3  10       12.49        9.93      1.57 o 
   5  -3  10      553.29      528.62     10.35 o 
   6  -3  10       62.50       62.54      2.76 o 
   7  -3  10       18.04       20.36      2.93 o 
   8  -3  10       48.40       42.62      2.10 o 
   9  -3  10       37.56       34.85      1.92 o 
  10  -3  10        0.89        1.58      1.03 o 
  11  -3  10       12.02       11.78      1.10 o 
  12  -3  10        1.93        0.90      1.57 o 
  13  -3  10        1.87        0.73      1.45 o 
  -9  -2  10       11.38       16.61      2.64 o 
  -8  -2  10        1.75       -0.73      1.48 o 
  -7  -2  10        6.65       10.13      2.04 o 
  -6  -2  10       23.13       25.18      2.13 o 
  -5  -2  10        4.10        3.67      1.46 o 
  -4  -2  10       73.71       84.47      3.35 o 
  -3  -2  10        0.83        1.73      1.06 o 
  -2  -2  10       33.56       23.61      1.39 o 
  -1  -2  10      195.79      181.78      3.70 o 
   0  -2  10       73.69       68.71      2.14 o 
   1  -2  10      269.09      244.33      4.40 o 
   2  -2  10      125.79      116.79      2.67 o 
   3  -2  10       77.90       79.59      2.15 o 
   4  -2  10      261.95      245.83      4.32 o 
   5  -2  10      233.81      207.61      4.88 o 
   6  -2  10       20.88       16.46      1.44 o 
   7  -2  10       10.36        7.26      1.20 o 
   8  -2  10       10.47       11.57      1.65 o 
   9  -2  10      210.82      197.63      4.61 o 
  10  -2  10        1.34        2.46      0.99 o 
  11  -2  10       23.47       22.59      3.50 o 
  12  -2  10        1.10       -0.75      1.35 o 
  13  -2  10        0.07       -1.16      1.31 o 
 -10  -1  10       14.08       16.34      3.51 o 
  -9  -1  10      226.24      236.44      7.64 o 
  -8  -1  10        4.49        4.19      1.63 o 
  -7  -1  10      102.34      114.96      4.89 o 
  -6  -1  10       14.67       14.44      1.78 o 
  -5  -1  10       10.14        9.00      1.59 o 
  -4  -1  10       41.07       47.50      2.45 o 
  -3  -1  10        0.88        2.41      1.04 o 
  -2  -1  10        8.61       14.59      1.18 o 
  -1  -1  10       98.83       94.46      2.53 o 
   0  -1  10        0.07        1.28      0.75 o 
   1  -1  10       14.27       17.68      1.03 o 
   2  -1  10      162.10      137.35      3.56 o 
   3  -1  10       30.49       29.75      1.32 o 
   4  -1  10      641.36      635.38      9.30 o 
   5  -1  10        0.01        1.37      0.90 o 
   6  -1  10      718.77      660.32     12.30 o 
   7  -1  10       64.25       56.69      3.20 o 
   8  -1  10       90.12      100.41      2.89 o 
   9  -1  10        1.59        4.55      1.04 o 
  10  -1  10        2.83        4.14      0.94 o 
  11  -1  10        4.42        5.62      1.32 o 
  12  -1  10        2.27       -1.13      1.24 o 
  13  -1  10        4.35        4.58      1.46 o 
  14  -1  10        4.40        4.52      1.35 o 
 -10   0  10        0.01       -0.64      2.43 o 
  -9   0  10       94.01      103.79      4.75 o 
  -8   0  10       18.52       21.16      2.09 o 
  -7   0  10        0.04        0.85      1.51 o 
  -6   0  10       47.31       45.38      3.83 o 
  -5   0  10      178.75      188.09      4.46 o 
  -4   0  10       35.03       21.80      1.59 o 
  -3   0  10        7.50        8.39      1.42 o 
  -2   0  10        7.32        9.49      0.94 o 
  -1   0  10       11.30       17.58      1.10 o 
   0   0  10      295.76      283.47      4.41 o 
   1   0  10       29.85       23.27      1.10 o 
   2   0  10      208.32      213.40      3.91 o 
   3   0  10      114.94      130.61      2.87 o 
   4   0  10      276.18      275.52      4.12 o 
   5   0  10      423.04      395.95      5.56 o 
   6   0  10     1126.31     1125.38     17.33 o 
   7   0  10       64.93       52.17      1.79 o 
   8   0  10        1.46       -0.27      1.05 o 
   9   0  10       51.64       53.81      1.81 o 
  10   0  10       46.93       45.10      1.58 o 
  11   0  10        0.17       -0.57      0.99 o 
  12   0  10        2.63        1.93      1.20 o 
  13   0  10        6.52        6.62      1.36 o 
  14   0  10        0.02        0.65      1.17 o 
 -10   1  10       31.32       36.95      4.41 o 
  -9   1  10        0.00       -1.69      1.69 o 
  -8   1  10       12.65       14.72      1.62 o 
  -7   1  10       16.30       17.55      1.72 o 
  -6   1  10       66.87       70.80      2.69 o 
  -5   1  10       56.75       58.18      2.46 o 
  -4   1  10       73.05       79.56      2.66 o 
  -3   1  10        5.10        9.37      1.10 o 
  -2   1  10       47.16       43.28      1.55 o 
  -1   1  10      115.18      115.55      2.48 o 
   0   1  10      119.56      127.26      2.34 o 
   1   1  10      277.64      292.20      3.75 o 
   2   1  10        4.15        3.66      0.50 o 
   3   1  10      232.59      213.17      3.35 o 
   4   1  10       10.72       15.64      0.88 o 
   5   1  10      297.28      254.46      3.85 o 
   6   1  10       10.64        7.36      1.09 o 
   7   1  10       40.41       39.28      1.57 o 
   8   1  10       91.05       73.40      2.06 o 
   9   1  10       61.46       54.34      2.61 o 
  10   1  10        7.71        7.88      0.80 o 
  11   1  10       38.90       37.65      1.91 o 
  12   1  10       26.29       35.68      2.17 o 
  13   1  10        5.40        7.80      1.20 o 
  14   1  10       12.25        9.68      1.92 o 
 -10   2  10       64.10       68.35      3.99 o 
  -9   2  10       28.59       27.35      2.21 o 
  -8   2  10       26.26       28.97      1.98 o 
  -7   2  10       55.05       61.09      2.92 o 
  -6   2  10        3.09        0.10      1.31 o 
  -5   2  10       12.75       15.35      1.71 o 
  -4   2  10      214.90      213.15      5.37 o 
  -3   2  10       93.03       79.50      2.53 o 
  -2   2  10      127.05      118.92      2.76 o 
  -1   2  10        2.12       -0.76      0.76 o 
   0   2  10        2.68        1.68      0.67 o 
   1   2  10        0.92       -0.44      0.55 o 
   2   2  10       67.64       52.09      1.16 o 
   3   2  10      402.19      381.52      4.63 o 
   4   2  10      146.43      147.10      2.63 o 
   5   2  10      308.16      298.27      4.36 o 
   6   2  10     1849.59     1794.52     24.11 o 
   7   2  10       73.21       80.00      2.16 o 
   8   2  10       11.02        6.31      0.88 o 
   9   2  10       76.21       71.11      2.01 o 
  10   2  10       11.88       11.74      0.98 o 
  11   2  10        6.07        5.48      1.07 o 
  12   2  10        0.11        0.34      0.94 o 
  13   2  10        2.54        2.94      1.63 o 
  14   2  10        6.27        7.88      2.43 o 
  15   2  10       21.32       22.03      2.20 o 
 -10   3  10        7.65       10.51      2.96 o 
  -9   3  10       77.44       88.71      3.82 o 
  -8   3  10       20.90       22.90      1.85 o 
  -7   3  10       25.42       25.24      1.82 o 
  -6   3  10        2.10        1.75      1.17 o 
  -5   3  10       42.23       45.29      2.07 o 
  -4   3  10       17.64       14.60      1.67 o 
  -3   3  10        7.73        3.41      0.93 o 
  -2   3  10      158.47      156.56      2.96 o 
  -1   3  10      198.66      194.87      3.38 o 
   0   3  10        4.64        4.50      0.70 o 
   1   3  10      201.33      211.07      3.43 o 
   2   3  10      350.66      378.56      4.94 o 
   3   3  10       74.93       73.25      1.55 o 
   4   3  10      548.31      506.80      6.32 o 
   5   3  10       58.79       74.10      1.62 o 
   6   3  10      982.88      915.78     12.97 o 
   7   3  10       65.48       59.18      1.69 o 
   8   3  10       84.69       89.00      2.26 o 
   9   3  10       62.30       52.99      1.73 o 
  10   3  10       98.14       98.57      2.92 o 
  11   3  10        9.23        9.96      1.18 o 
  12   3  10       10.65        9.66      1.15 o 
  13   3  10        1.59        0.54      1.51 o 
  14   3  10        4.53        4.32      1.48 o 
  15   3  10        2.51        1.84      1.28 o 
 -10   4  10       11.24       14.53      3.18 o 
  -9   4  10       32.37       26.79      2.62 o 
  -8   4  10       43.76       49.16      2.75 o 
  -7   4  10        1.49        3.95      1.29 o 
  -6   4  10        6.35        2.44      1.22 o 
  -5   4  10       52.19       56.88      2.36 o 
  -4   4  10       42.08       35.13      1.85 o 
  -3   4  10       24.99       25.60      1.98 o 
  -2   4  10      126.73      126.67      3.00 o 
  -1   4  10       45.70       35.42      1.49 o 
   0   4  10       38.79       41.20      1.40 o 
   1   4  10       18.08       16.12      0.98 o 
   2   4  10      166.91      169.09      2.91 o 
   3   4  10        0.25        0.25      0.56 o 
   4   4  10       45.18       41.33      1.31 o 
   5   4  10      191.41      158.17      2.71 o 
   6   4  10       30.07       26.82      1.26 o 
   7   4  10      128.66      122.55      2.74 o 
   8   4  10       69.69       73.29      2.06 o 
   9   4  10       69.18       63.77      1.87 o 
  10   4  10       72.04       65.95      2.34 o 
  11   4  10        0.06       -0.83      0.83 o 
  12   4  10       14.84       16.19      1.30 o 
  13   4  10        8.02        8.99      1.37 o 
  14   4  10       18.18       15.87      1.84 o 
  15   4  10        7.54       10.04      3.37 o 
  -9   5  10        7.27        6.26      2.00 o 
  -8   5  10      129.70      147.96      4.65 o 
  -7   5  10        0.16        2.20      1.49 o 
  -6   5  10       36.04       37.87      2.36 o 
  -5   5  10       32.35       30.70      2.15 o 
  -4   5  10        0.53        1.75      1.31 o 
  -3   5  10        3.26        3.44      1.11 o 
  -2   5  10      149.13      123.87      2.84 o 
  -1   5  10      180.85      177.92      3.21 o 
   0   5  10        3.85       -0.64      0.64 o 
   1   5  10      102.06       87.35      1.86 o 
   2   5  10       35.40       41.26      1.27 o 
   3   5  10      169.87      155.78      2.54 o 
   4   5  10      178.37      195.42      2.97 o 
   5   5  10      176.77      150.30      2.45 o 
   6   5  10     1060.17     1004.71     12.73 o 
   7   5  10      233.00      216.98      5.01 o 
   8   5  10       12.67       11.76      1.03 o 
   9   5  10       17.94       15.34      1.04 o 
  10   5  10        3.85        3.64      0.55 o 
  11   5  10        1.31        0.65      0.91 o 
  12   5  10        0.34        0.09      0.90 o 
  13   5  10        4.19        7.32      1.10 o 
  14   5  10       58.10       58.04      3.04 o 
  15   5  10        3.05        1.62      1.32 o 
  -9   6  10       58.12       69.46      3.98 o 
  -8   6  10       22.44       22.95      2.22 o 
  -7   6  10       18.11       22.55      2.07 o 
  -6   6  10       37.46       35.64      2.31 o 
  -5   6  10        0.10        1.56      1.52 o 
  -4   6  10      124.32      129.70      4.06 o 
  -3   6  10       37.27       34.48      2.08 o 
  -2   6  10      175.12      167.65      3.17 o 
  -1   6  10       79.19       67.82      1.94 o 
   0   6  10        8.33        4.00      0.85 o 
   1   6  10        6.62        5.01      0.97 o 
   2   6  10      113.23       94.43      2.05 o 
   3   6  10      427.92      445.30      6.80 o 
   4   6  10        7.98        8.18      0.79 o 
   5   6  10      356.43      368.85      5.26 o 
   6   6  10      667.21      608.94      8.89 o 
   7   6  10      324.00      289.65      5.28 o 
   8   6  10       46.87       50.84      1.85 o 
   9   6  10       28.08       25.34      1.28 o 
  10   6  10       53.74       50.33      1.63 o 
  11   6  10        0.06       -0.63      0.87 o 
  12   6  10        6.47        9.23      1.20 o 
  13   6  10        0.67       -0.38      0.95 o 
  14   6  10        5.97        8.64      1.21 o 
  15   6  10        9.45        6.94      1.57 o 
  -9   7  10       76.77       92.81      6.86 o 
  -8   7  10       20.53       26.05      2.29 o 
  -7   7  10       41.50       44.09      2.66 o 
  -6   7  10        0.22        0.70      1.42 o 
  -5   7  10       44.31       49.11      2.57 o 
  -4   7  10       34.40       30.87      1.83 o 
  -3   7  10       30.54       25.62      1.64 o 
  -2   7  10        5.03        2.10      0.91 o 
  -1   7  10      104.86      111.77      3.20 o 
   0   7  10        0.48       -0.85      0.85 o 
   1   7  10       48.48       42.59      1.48 o 
   2   7  10       79.98       88.33      2.02 o 
   3   7  10      112.30       89.71      2.23 o 
   4   7  10       96.82       87.77      2.79 o 
   5   7  10        5.88        6.40      0.83 o 
   6   7  10        0.14        0.59      0.89 o 
   7   7  10      161.53      142.16      3.25 o 
   8   7  10      286.33      258.41      4.90 o 
   9   7  10        5.14        3.88      0.92 o 
  10   7  10       50.67       49.91      2.34 o 
  11   7  10        0.82        0.39      1.00 o 
  12   7  10        0.15       -0.19      0.98 o 
  13   7  10        2.51        2.19      1.09 o 
  14   7  10        0.51       -0.05      1.07 o 
  15   7  10        0.09        1.16      3.01 o 
  -9   8  10        0.91        5.63      2.87 o 
  -8   8  10       73.41       89.78      4.63 o 
  -7   8  10       28.67       32.55      2.46 o 
  -6   8  10        1.49        1.81      1.56 o 
  -5   8  10       14.89       10.50      1.86 o 
  -4   8  10       27.29       30.64      1.83 o 
  -3   8  10       15.63       14.63      1.42 o 
  -2   8  10      431.92      390.38      7.28 o 
  -1   8  10       44.73       44.78      1.77 o 
   0   8  10      261.87      237.10      4.38 o 
   1   8  10       75.53       72.19      2.52 o 
   2   8  10        9.13        8.28      1.00 o 
   3   8  10       93.89       75.87      2.08 o 
   4   8  10      309.44      317.05      5.23 o 
   5   8  10      199.50      187.77      3.55 o 
   6   8  10       52.82       46.01      1.84 o 
   7   8  10      545.90      518.71      8.76 o 
   8   8  10      336.27      316.33      5.82 o 
   9   8  10       55.52       53.18      1.93 o 
  10   8  10        5.78        4.40      0.89 o 
  11   8  10       12.14       11.83      1.35 o 
  12   8  10        1.71        1.79      1.12 o 
  13   8  10       33.48       35.87      2.57 o 
  14   8  10       45.58       50.16      4.07 o 
  15   8  10        7.62        8.11      1.85 o 
  -7   9  10        3.11        3.06      1.73 o 
  -6   9  10       12.89       13.36      1.97 o 
  -5   9  10       10.83        7.54      1.43 o 
  -4   9  10        4.23        4.63      1.33 o 
  -3   9  10       58.04       55.60      2.71 o 
  -2   9  10       39.12       42.21      2.16 o 
  -1   9  10        9.73       10.56      1.41 o 
   0   9  10        1.88        2.18      1.15 o 
   1   9  10       35.22       37.09      1.84 o 
   2   9  10        0.07        0.20      0.84 o 
   3   9  10       11.04        9.95      1.53 o 
   4   9  10       31.47       29.94      1.42 o 
   5   9  10      414.33      406.27      7.90 o 
   6   9  10      181.77      177.93      3.89 o 
   7   9  10       20.49       18.59      1.35 o 
   8   9  10       46.10       39.74      1.79 o 
   9   9  10       72.40       68.59      2.23 o 
  10   9  10       15.27       13.01      1.34 o 
  11   9  10        6.32        7.77      1.13 o 
  12   9  10        0.10       -0.59      1.11 o 
  13   9  10       23.63       24.26      3.60 o 
  14   9  10       28.52       31.10      2.51 o 
  15   9  10        0.01       -3.43      3.43 o 
  -7  10  10        8.11        7.64      3.29 o 
  -6  10  10       45.36       48.54      3.55 o 
  -5  10  10       19.30       24.16      2.22 o 
  -4  10  10        4.86        2.77      1.87 o 
  -3  10  10        0.11       -0.90      1.76 o 
  -2  10  10       11.34       10.30      2.07 o 
  -1  10  10       10.99       11.78      1.43 o 
   0  10  10       95.04       99.51      3.04 o 
   1  10  10       32.60       29.39      1.73 o 
   2  10  10        0.97       -0.97      0.97 o 
   3  10  10        1.57       -0.02      0.86 o 
   4  10  10       10.69        7.39      1.00 o 
   5  10  10        4.96        7.09      1.12 o 
   6  10  10       63.44       57.27      2.15 o 
   7  10  10        6.63        7.10      1.16 o 
   8  10  10       96.20       98.88      2.82 o 
   9  10  10       38.03       42.79      1.88 o 
  10  10  10       46.16       43.38      1.88 o 
  11  10  10        0.09        0.01      0.89 o 
  12  10  10       28.99       30.18      3.73 o 
  13  10  10       11.20       10.47      1.67 o 
  14  10  10        4.11        4.40      1.35 o 
  15  10  10        0.56        0.14      3.85 o 
  -6  11  10        0.29       -0.11      1.62 o 
  -5  11  10        0.00       -1.91      1.91 o 
  -4  11  10       20.51       24.95      2.83 o 
  -3  11  10       16.60       12.44      2.35 o 
  -2  11  10       56.83       50.28      3.49 o 
  -1  11  10        0.04        0.30      1.45 o 
   0  11  10      142.97      137.16      3.79 o 
   1  11  10        2.31        2.25      1.21 o 
   2  11  10        9.47        7.98      1.30 o 
   3  11  10       69.46       70.31      2.39 o 
   4  11  10       11.76       10.26      1.30 o 
   5  11  10       40.80       30.19      1.92 o 
   6  11  10       17.60       14.65      1.40 o 
   7  11  10       20.10       26.48      1.64 o 
   8  11  10      104.39      106.36      4.52 o 
   9  11  10        4.74        3.71      1.11 o 
  10  11  10       35.11       29.40      1.74 o 
  11  11  10        8.00       12.58      1.29 o 
  12  11  10        2.34        3.27      1.51 o 
  13  11  10       29.80       33.50      4.49 o 
  14  11  10       22.60       29.69      2.72 o 
  -6  12  10        9.62       15.27      2.67 o 
  -5  12  10       30.06       37.18      4.36 o 
  -4  12  10       17.42       18.41      2.79 o 
  -3  12  10        2.18       -1.79      1.79 o 
  -2  12  10       46.41       41.13      7.04 o 
  -1  12  10       11.20       13.11      3.14 o 
   0  12  10      147.40      151.63      4.07 o 
   1  12  10        8.52       12.21      1.55 o 
   2  12  10       20.20       15.14      1.59 o 
   3  12  10       19.40       16.34      1.57 o 
   4  12  10       45.66       50.71      2.20 o 
   5  12  10      278.58      266.25      9.72 o 
   6  12  10       11.06       12.40      1.60 o 
   7  12  10       35.96       41.30      2.45 o 
   8  12  10        3.10        6.06      1.26 o 
   9  12  10       38.97       40.81      1.97 o 
  10  12  10        1.85        0.52      1.10 o 
  11  12  10       11.11       11.27      1.39 o 
  12  12  10       27.94       37.11      1.80 o 
  13  12  10       10.11        5.92      1.75 o 
  14  12  10        0.55        7.72      4.27 o 
  -5  13  10        1.48        2.73      3.15 o 
  -4  13  10        6.02        6.78      2.48 o 
  -3  13  10        5.69        8.00      2.41 o 
  -2  13  10        2.00        5.21      2.25 o 
  -1  13  10       58.57       55.16      3.71 o 
   0  13  10       21.75       17.04      2.13 o 
   1  13  10       69.27       62.50      4.00 o 
   2  13  10       11.87        9.35      1.55 o 
   3  13  10        0.11       -1.32      1.32 o 
   4  13  10        2.21        2.36      1.97 o 
   5  13  10       47.42       42.57      2.44 o 
   6  13  10        1.46       -0.96      1.23 o 
   7  13  10        1.09        0.61      1.18 o 
   8  13  10       28.85       30.38      1.86 o 
   9  13  10       11.21       14.90      1.52 o 
  10  13  10       29.52       22.64      1.71 o 
  11  13  10        3.49        2.16      1.26 o 
  12  13  10        0.07       -1.12      1.12 o 
  13  13  10        2.40        2.80      1.94 o 
  -4  14  10        6.76        6.44      2.65 o 
  -3  14  10        0.03       -0.58      2.47 o 
  -2  14  10       17.47       17.89      4.46 o 
  -1  14  10       35.70       33.16      3.31 o 
   0  14  10       22.64       23.19      2.43 o 
   1  14  10       44.99       44.87      3.01 o 
   2  14  10        0.63       -1.01      2.28 o 
   3  14  10        2.22       -1.58      1.58 o 
   4  14  10      138.69      147.00      6.83 o 
   5  14  10        0.87       -0.18      1.94 o 
   6  14  10        3.96        1.18      1.81 o 
   7  14  10        4.88        2.68      1.33 o 
   8  14  10        3.09        3.76      1.36 o 
   9  14  10        8.92        9.40      1.49 o 
  10  14  10        8.53        7.87      1.45 o 
  11  14  10        0.10       -0.23      1.26 o 
  12  14  10        0.09       -1.18      1.35 o 
  13  14  10       47.46       59.04      6.78 o 
  -3  15  10        0.27       -1.12      2.36 o 
  -2  15  10       20.31       15.25      3.00 o 
  -1  15  10        2.52        3.50      2.52 o 
   0  15  10       24.58       25.66      3.13 o 
   1  15  10        0.17       -0.30      2.24 o 
   2  15  10        2.47       -0.06      1.80 o 
   3  15  10        2.52       -0.89      2.82 o 
   4  15  10       10.61        7.58      2.83 o 
   5  15  10      170.27      176.27      8.34 o 
   6  15  10        0.14       -1.77      1.89 o 
   7  15  10       17.49       19.17      2.18 o 
   8  15  10        2.74        1.92      1.63 o 
   9  15  10       15.76       18.08      1.81 o 
  10  15  10        2.43        1.70      1.44 o 
  11  15  10        9.14        8.33      1.81 o 
  12  15  10        2.47       -1.01      5.94 o 
  -2  16  10       12.88        7.48      2.91 o 
  -1  16  10        1.42        7.20      3.68 o 
   0  16  10        0.01       -0.70      3.04 o 
   1  16  10        1.26       -1.15      2.19 o 
   2  16  10        7.43        6.36      3.29 o 
   3  16  10        0.12       -0.93      2.26 o 
   4  16  10        4.98       -1.12      2.17 o 
   5  16  10       44.14       49.85      3.75 o 
   6  16  10       15.36       15.12      3.43 o 
   7  16  10        0.08        0.26      1.71 o 
   8  16  10        1.02        3.09      1.71 o 
   9  16  10       28.89       34.60      2.65 o 
  10  16  10        0.23       -0.17      1.97 o 
  11  16  10        7.27       13.98      2.76 o 
  -1  17  10       17.54       16.09      4.69 o 
   0  17  10        7.75       11.10      4.49 o 
   1  17  10        0.06       -0.39      3.54 o 
   2  17  10        0.14        1.28      3.23 o 
   3  17  10       14.17       13.19      4.04 o 
   4  17  10        4.31        4.43      2.45 o 
   5  17  10       10.74       12.12      2.83 o 
   6  17  10        1.02       -1.45      3.90 o 
   7  17  10        4.50        2.49      3.07 o 
   8  17  10        3.95        3.83      5.68 o 
   9  17  10        1.94       -0.39      3.60 o 
  10  17  10        6.29        1.90      4.04 o 
   3  18  10       18.14       16.54      4.41 o 
   4  18  10       41.75       38.74      5.24 o 
   5  18  10        7.95        7.50      2.86 o 
   7  18  10        2.62        0.20      3.74 o 
   8  18  10        1.11        6.14      3.93 o 
  -1 -11  11        2.14       -0.78      3.65 o 
   1 -11  11        8.36        7.86      4.18 o 
   2 -11  11        4.42        4.13      3.74 o 
  -3 -10  11        1.09       -0.22      3.46 o 
  -2 -10  11        0.50       -3.29      3.40 o 
  -1 -10  11       16.20       10.90      4.35 o 
   1 -10  11        9.75       14.95      4.24 o 
   2 -10  11       17.62       17.07      4.49 o 
   3 -10  11        4.82        8.78      2.74 o 
   4 -10  11        0.90        0.87      2.18 o 
   5 -10  11        1.06        3.88      3.37 o 
  -4  -9  11        0.77        2.16      4.31 o 
  -3  -9  11        7.73       12.96      3.00 o 
  -2  -9  11        1.74        1.12      3.29 o 
  -1  -9  11       19.33       17.85      4.38 o 
   0  -9  11        0.06        4.18      3.03 o 
   1  -9  11        5.79       -0.31      3.15 o 
   2  -9  11        3.63       -0.16      3.96 o 
   3  -9  11       13.45       20.13      3.01 o 
   4  -9  11        1.55        1.07      2.21 o 
   5  -9  11        0.12        1.04      2.11 o 
   6  -9  11        8.20        8.51      2.39 o 
   7  -9  11       14.02       15.67      3.76 o 
  -5  -8  11        3.65        7.20      3.54 o 
  -4  -8  11       35.94       44.67      3.89 o 
  -3  -8  11        6.83        6.49      3.25 o 
  -2  -8  11        5.66        3.99      2.39 o 
  -1  -8  11        2.78        7.53      2.46 o 
   0  -8  11        0.00        0.54      2.22 o 
   1  -8  11       31.68       33.11      2.67 o 
   2  -8  11       13.97       11.85      2.53 o 
   3  -8  11        2.13       -0.50      2.04 o 
   4  -8  11        3.57        3.10      1.95 o 
   5  -8  11        0.15       -0.38      3.81 o 
   6  -8  11        1.37        1.93      1.94 o 
   7  -8  11       15.95       19.39      2.74 o 
   8  -8  11        1.06        1.51      3.10 o 
  10  -8  11        0.84       -0.03      2.26 o 
  -5  -7  11       22.58       24.15      3.00 o 
  -4  -7  11       16.65       14.06      2.87 o 
  -3  -7  11        6.72        5.67      2.40 o 
  -2  -7  11       73.20       70.41      4.39 o 
  -1  -7  11        2.50        4.18      1.87 o 
   0  -7  11       15.80       19.74      2.30 o 
   1  -7  11        5.96        2.93      1.68 o 
   2  -7  11        5.93        4.42      2.05 o 
   3  -7  11        9.87       12.02      2.28 o 
   4  -7  11        0.33       -0.52      1.74 o 
   5  -7  11       14.03        9.02      2.08 o 
   6  -7  11        3.34        4.12      1.93 o 
   7  -7  11        3.73        2.43      2.24 o 
   8  -7  11      118.20      127.87      7.03 o 
   9  -7  11        0.94        1.25      1.84 o 
  10  -7  11        7.89       13.18      5.87 o 
  11  -7  11        3.20        2.26      2.43 o 
  -6  -6  11        0.02       -1.48      1.94 o 
  -5  -6  11       48.06       48.28      7.36 o 
  -4  -6  11        0.58        1.34      2.05 o 
  -3  -6  11       56.43       56.74      3.96 o 
  -2  -6  11       10.90       12.23      2.46 o 
  -1  -6  11        2.80        1.59      1.59 o 
   0  -6  11        7.00        4.20      1.39 o 
   1  -6  11        0.90        1.75      1.48 o 
   2  -6  11        9.36       10.63      1.73 o 
   3  -6  11       31.14       27.83      2.69 o 
   4  -6  11        1.11        1.06      1.73 o 
   5  -6  11        1.10        0.97      1.31 o 
   6  -6  11       40.31       46.25      2.53 o 
   7  -6  11        2.61        2.43      1.42 o 
   8  -6  11       35.40       38.18      2.89 o 
   9  -6  11        0.14        0.65      1.42 o 
  10  -6  11       14.40       13.65      3.11 o 
  11  -6  11        0.47       -1.03      1.43 o 
  -7  -5  11       27.60       32.52      4.32 o 
  -6  -5  11        9.26        5.29      2.83 o 
  -5  -5  11        2.97        1.49      2.05 o 
  -4  -5  11       35.41       35.18      3.51 o 
  -3  -5  11       24.53       27.32      2.95 o 
  -2  -5  11       22.50       23.54      5.52 o 
  -1  -5  11       28.31       28.23      2.35 o 
   0  -5  11        0.14       -0.63      1.12 o 
   1  -5  11       58.02       62.03      2.59 o 
   2  -5  11       25.56       21.91      1.96 o 
   3  -5  11       37.29       35.94      2.83 o 
   4  -5  11        0.03       -0.99      1.20 o 
   5  -5  11        2.46        2.16      1.34 o 
   6  -5  11        7.22        7.02      1.65 o 
   7  -5  11       37.08       37.69      2.24 o 
   8  -5  11        0.03       -1.23      1.23 o 
   9  -5  11        9.30        7.29      2.43 o 
  10  -5  11        0.08       -0.28      1.34 o 
  11  -5  11       21.76       25.26      2.23 o 
  12  -5  11        9.19       11.29      2.71 o 
  -7  -4  11        6.99        6.75      6.22 o 
  -6  -4  11       45.36       45.67      3.56 o 
  -5  -4  11       22.62       21.55      2.69 o 
  -4  -4  11      176.70      193.09      8.31 o 
  -3  -4  11        7.51       10.14      4.32 o 
  -2  -4  11       18.10       18.68      1.97 o 
  -1  -4  11       10.21        9.18      1.40 o 
   0  -4  11        0.01       -0.81      1.05 o 
   1  -4  11       52.96       56.41      2.40 o 
   2  -4  11        4.33        4.25      1.19 o 
   3  -4  11        5.77        4.52      1.15 o 
   4  -4  11        7.52        4.92      1.32 o 
   5  -4  11        0.16        0.04      1.14 o 
   6  -4  11       18.86       16.12      1.60 o 
   7  -4  11       89.99       98.48      3.35 o 
   8  -4  11       55.23       57.00      2.62 o 
   9  -4  11        2.11        3.00      1.55 o 
  10  -4  11        9.72       13.22      1.57 o 
  11  -4  11       17.32       21.72      2.19 o 
  12  -4  11        6.00       11.63      2.57 o 
  -8  -3  11       36.29       35.03      4.18 o 
  -7  -3  11        3.07        3.33      2.40 o 
  -6  -3  11       10.55        9.07      2.37 o 
  -5  -3  11       21.44       15.73      2.48 o 
  -4  -3  11       89.16       91.26      4.99 o 
  -3  -3  11       34.58       37.66      8.59 o 
  -2  -3  11       48.28       45.60      2.60 o 
  -1  -3  11        0.12       -0.14      1.06 o 
   0  -3  11        2.64        2.64      1.17 o 
   1  -3  11       72.46       57.46      3.53 o 
   2  -3  11       22.12       15.72      1.40 o 
   3  -3  11        1.70        0.45      0.85 o 
   4  -3  11        3.46        3.64      1.22 o 
   5  -3  11        2.39        2.60      1.15 o 
   6  -3  11        6.63        5.94      1.25 o 
   7  -3  11        7.24        8.07      1.33 o 
   8  -3  11      181.63      179.72      4.61 o 
   9  -3  11       44.94       49.26      2.35 o 
  10  -3  11       18.48       19.70      1.63 o 
  11  -3  11        0.09        1.17      1.11 o 
  12  -3  11       40.06       40.22      2.72 o 
  13  -3  11        1.12        1.81      1.95 o 
  -8  -2  11        7.63        5.80      2.76 o 
  -7  -2  11      109.73      112.91      8.67 o 
  -6  -2  11       17.45       20.75      2.16 o 
  -5  -2  11       24.33       19.62      2.04 o 
  -4  -2  11       13.51       16.29      1.93 o 
  -3  -2  11      226.33      216.05      8.78 o 
  -2  -2  11      103.78       89.43      3.45 o 
  -1  -2  11       31.86       27.43      1.72 o 
   0  -2  11       90.80       95.85      2.91 o 
   1  -2  11       51.41       47.94      2.13 o 
   2  -2  11       66.87       66.12      2.40 o 
   3  -2  11       12.53       16.03      1.16 o 
   4  -2  11       22.58       19.20      1.40 o 
   5  -2  11        1.63        1.82      1.05 o 
   6  -2  11       20.38       16.04      1.57 o 
   7  -2  11       67.91       63.29      2.96 o 
   8  -2  11       18.13       16.46      1.49 o 
   9  -2  11        7.85        8.63      1.31 o 
  10  -2  11        9.05        5.98      1.43 o 
  11  -2  11       28.46       32.88      1.71 o 
  12  -2  11       23.56       29.92      2.35 o 
  13  -2  11        7.47       10.40      1.74 o 
  -9  -1  11       24.50       24.60      4.10 o 
  -8  -1  11       19.96       23.56      2.74 o 
  -7  -1  11       58.78       61.67      4.57 o 
  -6  -1  11       41.13       39.84      2.56 o 
  -5  -1  11       27.58       28.63      2.21 o 
  -4  -1  11      234.93      237.37      8.13 o 
  -3  -1  11       67.57       74.19      3.15 o 
  -2  -1  11        5.93        3.62      1.21 o 
  -1  -1  11       13.27       16.02      1.45 o 
   0  -1  11      173.13      150.94      3.72 o 
   1  -1  11      268.43      274.24      5.50 o 
   2  -1  11      106.50       95.54      2.45 o 
   3  -1  11      216.64      194.86      4.14 o 
   4  -1  11       10.79       12.16      1.04 o 
   5  -1  11        6.13        7.72      1.25 o 
   6  -1  11       11.93       15.97      1.65 o 
   7  -1  11      126.08      132.20      3.61 o 
   8  -1  11       60.01       56.39      2.46 o 
   9  -1  11      136.29      145.31      4.49 o 
  10  -1  11        0.06       -0.56      0.94 o 
  11  -1  11       29.89       34.85      1.50 o 
  12  -1  11        5.93        6.13      1.87 o 
  13  -1  11       15.48       13.16      1.79 o 
  14  -1  11        4.56        0.75      1.73 o 
  -9   0  11        0.23        0.50      3.01 o 
  -8   0  11        5.85        7.48      1.86 o 
  -7   0  11       46.79       47.46      2.85 o 
  -6   0  11       53.47       57.88      2.96 o 
  -5   0  11        4.78        5.18      1.56 o 
  -4   0  11      184.32      191.52      5.29 o 
  -3   0  11       19.03       15.28      1.76 o 
  -2   0  11      487.37      492.39      8.59 o 
  -1   0  11        0.24        0.43      0.85 o 
   0   0  11       42.48       44.47      2.00 o 
   1   0  11        0.11        1.42      0.83 o 
   2   0  11        5.72        7.69      1.33 o 
   3   0  11       34.22       36.86      2.72 o 
   4   0  11        4.11        9.61      0.94 o 
   5   0  11       27.61       26.46      1.24 o 
   6   0  11       11.51       17.48      2.01 o 
   7   0  11       50.74       51.67      1.90 o 
   8   0  11        5.30        6.19      1.00 o 
   9   0  11        5.35        5.45      0.99 o 
  10   0  11        8.75       11.52      1.09 o 
  11   0  11        0.47       -1.10      1.10 o 
  12   0  11       67.49       72.45      3.36 o 
  13   0  11       15.26       15.88      1.75 o 
  14   0  11        0.35       -0.34      1.19 o 
  -9   1  11        0.82        1.45      2.79 o 
  -8   1  11       67.43       70.60      3.34 o 
  -7   1  11       34.49       39.50      2.80 o 
  -6   1  11        3.01        2.98      1.33 o 
  -5   1  11       54.90       49.57      2.35 o 
  -4   1  11      115.91      116.55      3.47 o 
  -3   1  11      104.01      126.87      3.49 o 
  -2   1  11      118.63      114.83      2.63 o 
  -1   1  11       27.08       28.39      1.31 o 
   0   1  11        0.13        1.46      0.78 o 
   1   1  11       73.56       93.77      2.18 o 
   2   1  11      414.99      396.70      6.32 o 
   3   1  11       22.33       22.77      1.54 o 
   4   1  11      128.62      135.31      2.50 o 
   5   1  11        2.56        7.20      0.84 o 
   6   1  11      217.43      197.86      4.25 o 
   7   1  11       12.27       15.55      1.15 o 
   8   1  11        1.46        1.44      0.82 o 
   9   1  11        0.76       -0.50      0.80 o 
  10   1  11        6.66        8.41      0.98 o 
  11   1  11        4.55        4.24      1.21 o 
  12   1  11       72.86       80.56      3.19 o 
  13   1  11        1.43        2.35      1.18 o 
  14   1  11        1.34       -0.47      1.16 o 
  -9   2  11        1.37       -2.50      2.97 o 
  -8   2  11       15.27       11.83      1.53 o 
  -7   2  11       37.32       38.05      2.22 o 
  -6   2  11       20.53       20.90      1.79 o 
  -5   2  11       83.03       82.08      3.37 o 
  -4   2  11       52.69       54.03      2.74 o 
  -3   2  11       31.72       35.80      2.20 o 
  -2   2  11       79.19       67.34      2.22 o 
  -1   2  11       16.68       14.49      1.13 o 
   0   2  11        2.71        0.92      0.72 o 
   1   2  11       13.62       16.20      0.88 o 
   2   2  11       86.75       72.78      1.62 o 
   3   2  11       84.11       80.86      1.69 o 
   4   2  11      290.63      263.18      4.04 o 
   5   2  11       52.08       51.44      1.61 o 
   6   2  11       83.70       96.26      2.73 o 
   7   2  11      406.98      388.99      6.76 o 
   8   2  11        0.29        1.29      0.82 o 
   9   2  11       31.22       33.63      1.53 o 
  10   2  11        0.11       -0.37      0.75 o 
  11   2  11       34.10       32.13      1.80 o 
  12   2  11        1.28        1.47      1.17 o 
  13   2  11       40.84       42.89      3.04 o 
  14   2  11        1.91        3.11      1.12 o 
  -9   3  11       15.09       16.31      2.57 o 
  -8   3  11        4.10       -0.26      1.25 o 
  -7   3  11        4.35        3.44      1.40 o 
  -6   3  11        5.46        1.88      1.30 o 
  -5   3  11       54.93       57.65      2.97 o 
  -4   3  11      108.22      105.21      3.19 o 
  -3   3  11       51.55       47.68      2.12 o 
  -2   3  11      409.53      408.03      6.09 o 
  -1   3  11       15.45       17.15      1.09 o 
   0   3  11        6.89        3.36      0.79 o 
   1   3  11       19.16       18.41      1.05 o 
   2   3  11        2.59        1.93      0.67 o 
   3   3  11      130.07      130.48      2.46 o 
   4   3  11       17.42        9.93      0.94 o 
   5   3  11       94.55      102.27      2.11 o 
   6   3  11        4.56        5.49      0.94 o 
   7   3  11      132.04      126.92      2.95 o 
   8   3  11      115.39      122.79      2.88 o 
   9   3  11       90.79       90.55      2.38 o 
  10   3  11        0.05       -0.70      0.70 o 
  11   3  11       25.29       24.76      1.77 o 
  12   3  11       24.37       27.02      1.70 o 
  13   3  11       39.82       49.29      3.64 o 
  14   3  11        4.37        3.83      1.09 o 
  15   3  11        2.00        0.13      1.37 o
[truncated: 131,352 more chars]
